# Supplementary material for: Transition Metal‐Free Heteroarene Insertion Into C─C Bonds of Benzocyclobutenones
Source: Angew Chem Int Ed Engl. 2026 Jun 20;65(32):e6371423. doi: 10.1002/anie.6371423 (PMC13427194; doi:10.1002/anie.6371423)
Supplement: Supplementary file 2 — Supporting File 2: anie73250‐sup‐0002‐Data.zip. [file ANIE-65-e6371423-s001.zip]

Archive with 1 entries (1 files):
- 1968_cole_dong_1_2.cif
