# Supplementary material for: Transition Metal‐Free Heteroarene Insertion Into C─C Bonds of Benzocyclobutenones
Source: Angew Chem Int Ed Engl. 2026 Jun 20;65(32):e6371423. doi: 10.1002/anie.6371423 (PMC13427194; doi:10.1002/anie.6371423)
Supplement: Supplementary file 2 — Supporting File 2: anie73250‐sup‐0002‐Data.zip. [file ANIE-65-e6371423-s001.zip › 1968_cole_dong_1_2.cif]

data_1968_cole_dong_1
_audit_creation_date               2025-06-04
_audit_creation_method
;
Olex2 1.5
(compiled 2025.05.31 svn.r86d253d1 for OlexSys, GUI svn.r7254)
;
_shelx_SHELXL_version_number       '2019/3'
_audit_contact_author_address      ?
_audit_contact_author_email        ?
_audit_contact_author_name
;
;
_audit_contact_author_phone        ?
_publ_contact_author_id_orcid      ?
_publ_section_references
;
Bourhis, L.J., Dolomanov, O.V., Gildea, R.J., Howard, J.A.K., Puschmann, H.
 (2015). Acta Cryst. A71, 59-75.
Sheldrick, G.M. (2015). Acta Cryst. C71, 3-8.
Sheldrick, G.M. (2015). Acta Cryst. A71, 3-8.
;
_chemical_name_common              ?
_chemical_name_systematic          ?
_chemical_formula_moiety           'C19 H16 Br N O'
_chemical_formula_sum              'C19 H16 Br N O'
_chemical_formula_weight           354.24
_chemical_melting_point            ?
loop_
  _atom_type_symbol
  _atom_type_description
  _atom_type_scat_dispersion_real
  _atom_type_scat_dispersion_imag
  _atom_type_scat_source
 'C' 'C' 0.0033 0.0016 'International Tables Vol C Tables 4.2.6.8 and 6.1.1.4'
 'H' 'H' 0.0000 0.0000 'International Tables Vol C Tables 4.2.6.8 and 6.1.1.4'
 'Br' 'Br' -0.2901 2.4595
 'International Tables Vol C Tables 4.2.6.8 and 6.1.1.4'
 'N' 'N' 0.0061 0.0033 'International Tables Vol C Tables 4.2.6.8 and 6.1.1.4'
 'O' 'O' 0.0106 0.0060 'International Tables Vol C Tables 4.2.6.8 and 6.1.1.4'

_shelx_space_group_comment
;
The symmetry employed for this shelxl refinement is uniquely defined
by the following loop, which should always be used as a source of
symmetry information in preference to the above space-group names.
They are only intended as comments.
;
_space_group_crystal_system        'orthorhombic'
_space_group_IT_number             62
_space_group_name_H-M_alt          'P n m a'
_space_group_name_Hall             '-P 2ac 2n'
loop_
  _space_group_symop_operation_xyz
 'x, y, z'
 '-x+1/2, -y, z+1/2'
 '-x, y+1/2, -z'
 'x+1/2, -y+1/2, -z+1/2'
 '-x, -y, -z'
 'x-1/2, y, -z-1/2'
 'x, -y-1/2, z'
 '-x-1/2, y-1/2, z-1/2'

_cell_length_a                     16.5088(9)
_cell_length_b                     7.0006(4)
_cell_length_c                     13.1085(6)
_cell_angle_alpha                  90
_cell_angle_beta                   90
_cell_angle_gamma                  90
_cell_volume                       1514.97(14)
_cell_formula_units_Z              4
_cell_measurement_reflns_used      9985
_cell_measurement_temperature      100(2)
_cell_measurement_theta_max        28.90
_cell_measurement_theta_min        2.91
_shelx_estimated_absorpt_T_max     0.960
_shelx_estimated_absorpt_T_min     0.928
_exptl_absorpt_coefficient_mu      2.714
_exptl_absorpt_correction_T_max    0.7457
_exptl_absorpt_correction_T_min    0.5371
_exptl_absorpt_correction_type     multi-scan
_exptl_absorpt_process_details
;
SADABS-2016/2 (Bruker,2016/2) was used for absorption correction.
wR2(int) was 0.0869 before and 0.0519 after correction.
The Ratio of minimum to maximum transmission is 0.7203.
;
_exptl_absorpt_special_details     ?
_exptl_crystal_colour              colourless
_exptl_crystal_colour_primary      colourless
_exptl_crystal_density_diffrn      1.553
_exptl_crystal_density_meas        ?
_exptl_crystal_density_method      ?
_exptl_crystal_description         block
_exptl_crystal_F_000               720
_exptl_crystal_size_max            0.028
_exptl_crystal_size_mid            0.023
_exptl_crystal_size_min            0.015
_exptl_transmission_factor_max     ?
_exptl_transmission_factor_min     ?
_diffrn_reflns_av_R_equivalents    0.0518
_diffrn_reflns_av_unetI/netI       0.0378
_diffrn_reflns_Laue_measured_fraction_full  0.996
_diffrn_reflns_Laue_measured_fraction_max  0.957
_diffrn_reflns_limit_h_max         23
_diffrn_reflns_limit_h_min         -23
_diffrn_reflns_limit_k_max         9
_diffrn_reflns_limit_k_min         -10
_diffrn_reflns_limit_l_max         15
_diffrn_reflns_limit_l_min         -19
_diffrn_reflns_number              31383
_diffrn_reflns_point_group_measured_fraction_full  0.996
_diffrn_reflns_point_group_measured_fraction_max  0.957
_diffrn_reflns_theta_full          25.242
_diffrn_reflns_theta_max           31.170
_diffrn_reflns_theta_min           1.984
_diffrn_ambient_temperature        100(2)
_diffrn_detector                   'Bruker PHOTON II'
_diffrn_detector_area_resol_mean   7.4
_diffrn_detector_type
;
Charge-Integrating Pixel Array Detector (CPADs)
;
_diffrn_measured_fraction_theta_full  0.996
_diffrn_measured_fraction_theta_max  0.957
_diffrn_measurement_device_type    'Bruker D8 Venture'
_diffrn_measurement_method         'omega and phi scans'
_diffrn_radiation_monochromator    mirrors
_diffrn_radiation_type             MoK\a
_diffrn_radiation_wavelength       0.71073
_diffrn_source                     'micro-focus X-ray tube'
_diffrn_source_type                'INCOATEC ImuS'
_reflns_Friedel_coverage           0.000
_reflns_Friedel_fraction_full      .
_reflns_Friedel_fraction_max       .
_reflns_number_gt                  1923
_reflns_number_total               2515
_reflns_special_details
;
 Reflections were merged by SHELXL according to the crystal
 class for the calculation of statistics and refinement.
 
 _reflns_Friedel_fraction is defined as the number of unique
 Friedel pairs measured divided by the number that would be
 possible theoretically, ignoring centric projections and
 systematic absences.
;
_reflns_threshold_expression       'I > 2\s(I)'
_computing_cell_refinement         'SAINT V.8.35A (Bruker AXS Inc., 2013)'
_computing_data_collection         'APEX5 v.2023.9-2 (Bruker AXS Inc., 2023)'
_computing_data_reduction          'SAINT V.8.35A (Bruker AXS Inc., 2013)'
_computing_molecular_graphics
;
OLEX2: a complete structure solution, refinement and analysis program 
Dolomanov et al., 2009

Mercury: visualization and analysis of crystal structures
Macrae, et al., 2006

O. V. Dolomanov, L. J. Bourhis, R. J. Gildea, J. A. K. Howard and H. Puschmann.
J. Appl. Cryst. (2009). 42, 339-341;

C. F. Macrae, P. R. Edgington, P. McCabe, E. Pidcock, G. P. Shields, R. Taylor,
M. Towler and J. van de Streek, J. Appl. Cryst. (2006). 39, 453-457.
;
_computing_publication_material
;
 APEX5 v.2023.9-2 (Bruker AXS Inc., 2023)
 OLEX2 (Dolomanov et al., 2009)
;
_computing_structure_refinement    'XL-2019/3 (Sheldrick, 2015b)'
_computing_structure_solution      'XT 2018/2 (Sheldrick, 2015a)'
_refine_diff_density_max           0.328
_refine_diff_density_min           -0.528
_refine_diff_density_rms           0.067
_refine_ls_extinction_coef         .
_refine_ls_extinction_method       none
_refine_ls_goodness_of_fit_ref     1.076
_refine_ls_hydrogen_treatment      constr
_refine_ls_matrix_type             full
_refine_ls_number_parameters       132
_refine_ls_number_reflns           2515
_refine_ls_number_restraints       0
_refine_ls_R_factor_all            0.0510
_refine_ls_R_factor_gt             0.0283
_refine_ls_restrained_S_all        1.076
_refine_ls_shift/su_max            0.001
_refine_ls_shift/su_mean           0.000
_refine_ls_structure_factor_coef   Fsqd
_refine_ls_weighting_details      
 'w=1/[\s^2^(Fo^2^)+(0.0379P)^2^+0.1619P] where P=(Fo^2^+2Fc^2^)/3'
_refine_ls_weighting_scheme        calc
_refine_ls_wR_factor_gt            0.0673
_refine_ls_wR_factor_ref           0.0719
_refine_special_details            ?
_olex2_refinement_description
;
1. Fixed Uiso
 At 1.2 times of:
  All C(H) groups
 At 1.5 times of:
  All C(H,H,H) groups
2. Others
 Fixed Sof: H9A(0.5) H9B(0.5) H9C(0.5)
3.a Aromatic/amide H refined with riding coordinates:
 C1(H1), C3(H3), C4(H4), C15(H15), C16(H16), C17(H17), C18(H18)
3.b Idealised Me refined as rotating group:
 C9(H9A,H9B,H9C), C10(H10A,H10B,H10C)
;
_atom_sites_solution_hydrogens     geom
_atom_sites_solution_primary       dual
_atom_sites_solution_secondary     difmap
loop_
  _atom_site_label
  _atom_site_type_symbol
  _atom_site_fract_x
  _atom_site_fract_y
  _atom_site_fract_z
  _atom_site_U_iso_or_equiv
  _atom_site_adp_type
  _atom_site_occupancy
  _atom_site_site_symmetry_order
  _atom_site_calc_flag
  _atom_site_refinement_flags_posn
  _atom_site_refinement_flags_adp
  _atom_site_refinement_flags_occupancy
  _atom_site_disorder_assembly
  _atom_site_disorder_group
 Br1 Br 0.36898(2) 0.250000 0.63004(2) 0.02845(9) Uani 1 2 d S T P . .
 O1 O 0.41822(9) 0.250000 0.20797(13) 0.0507(5) Uani 1 2 d S T P . .
 N1 N 0.66521(10) 0.250000 0.36497(12) 0.0192(3) Uani 1 2 d S T P . .
 C1 C 0.45774(11) 0.250000 0.44457(16) 0.0218(4) Uani 1 2 d S T P . .
 H1 H 0.406243 0.250000 0.412233 0.026 Uiso 1 2 calc R U P . .
 C2 C 0.46506(11) 0.250000 0.54930(16) 0.0217(4) Uani 1 2 d S T P . .
 C3 C 0.53923(13) 0.250000 0.59966(17) 0.0257(4) Uani 1 2 d S T P . .
 H3 H 0.540990 0.250000 0.672101 0.031 Uiso 1 2 calc R U P . .
 C4 C 0.61039(12) 0.250000 0.54402(17) 0.0241(4) Uani 1 2 d S T P . .
 H4 H 0.661657 0.250000 0.576926 0.029 Uiso 1 2 calc R U P . .
 C5 C 0.60429(12) 0.250000 0.43842(15) 0.0195(4) Uani 1 2 d S T P . .
 C6 C 0.52930(12) 0.250000 0.38834(15) 0.0197(4) Uani 1 2 d S T P . .
 C7 C 0.54739(11) 0.250000 0.28093(15) 0.0210(4) Uani 1 2 d S T P . .
 C8 C 0.63065(10) 0.250000 0.26996(16) 0.0197(4) Uani 1 2 d S T P . .
 C9 C 0.75041(12) 0.250000 0.39426(18) 0.0301(5) Uani 1 2 d S T P . .
 H9A H 0.783481 0.291688 0.336301 0.045 Uiso 0.5 1 calc R U P A -1
 H9B H 0.766538 0.120708 0.414475 0.045 Uiso 0.5 1 calc R U P A -1
 H9C H 0.758475 0.337604 0.451676 0.045 Uiso 0.5 1 calc R U P A -1
 C10 C 0.72792(9) 0.4308(2) 0.16007(12) 0.0320(4) Uani 1 1 d . . . . .
 H10A H 0.693421 0.544564 0.163218 0.048 Uiso 1 1 calc R U . . .
 H10B H 0.756910 0.428609 0.094835 0.048 Uiso 1 1 calc R U . . .
 H10C H 0.767103 0.434013 0.216207 0.048 Uiso 1 1 calc R U . . .
 C11 C 0.67490(11) 0.250000 0.16943(16) 0.0224(4) Uani 1 2 d S T P . .
 C12 C 0.61396(12) 0.250000 0.08103(17) 0.0259(5) Uani 1 2 d S T P . .
 C13 C 0.52964(13) 0.250000 0.09332(17) 0.0280(5) Uani 1 2 d S T P . .
 C14 C 0.49222(12) 0.250000 0.19653(16) 0.0287(5) Uani 1 2 d S T P . .
 C15 C 0.47919(14) 0.250000 0.00842(17) 0.0383(6) Uani 1 2 d S T P . .
 H15 H 0.422150 0.250000 0.017998 0.046 Uiso 1 2 calc R U P . .
 C16 C 0.50979(15) 0.250000 -0.08883(19) 0.0441(7) Uani 1 2 d S T P . .
 H16 H 0.474459 0.250000 -0.146033 0.053 Uiso 1 2 calc R U P . .
 C17 C 0.59279(17) 0.250000 -0.10234(19) 0.0448(7) Uani 1 2 d S T P . .
 H17 H 0.614775 0.250000 -0.169312 0.054 Uiso 1 2 calc R U P . .
 C18 C 0.64381(14) 0.250000 -0.01926(18) 0.0352(5) Uani 1 2 d S T P . .
 H18 H 0.700713 0.250000 -0.030079 0.042 Uiso 1 2 calc R U P . .

loop_
  _atom_site_aniso_label
  _atom_site_aniso_U_11
  _atom_site_aniso_U_22
  _atom_site_aniso_U_33
  _atom_site_aniso_U_23
  _atom_site_aniso_U_13
  _atom_site_aniso_U_12
 Br1 0.02499(13) 0.03121(14) 0.02914(13) 0.000 0.01075(8) 0.000
 O1 0.0144(7) 0.1062(16) 0.0314(9) 0.000 -0.0007(6) 0.000
 N1 0.0119(7) 0.0217(8) 0.0239(9) 0.000 0.0011(6) 0.000
 C1 0.0155(9) 0.0232(10) 0.0266(10) 0.000 0.0016(7) 0.000
 C2 0.0207(9) 0.0193(10) 0.0252(10) 0.000 0.0062(8) 0.000
 C3 0.0275(11) 0.0277(11) 0.0219(10) 0.000 0.0014(8) 0.000
 C4 0.0203(9) 0.0260(11) 0.0261(11) 0.000 -0.0030(8) 0.000
 C5 0.0174(8) 0.0173(9) 0.0239(10) 0.000 0.0022(7) 0.000
 C6 0.0157(9) 0.0191(9) 0.0244(10) 0.000 0.0016(7) 0.000
 C7 0.0172(9) 0.0250(10) 0.0208(10) 0.000 0.0013(7) 0.000
 C8 0.0183(9) 0.0185(9) 0.0222(9) 0.000 -0.0005(7) 0.000
 C9 0.0132(9) 0.0457(14) 0.0316(11) 0.000 -0.0024(8) 0.000
 C10 0.0288(8) 0.0349(9) 0.0322(8) 0.0022(7) 0.0066(6) -0.0080(7)
 C11 0.0168(9) 0.0259(11) 0.0245(10) 0.000 0.0048(8) 0.000
 C12 0.0244(10) 0.0290(11) 0.0242(11) 0.000 0.0014(8) 0.000
 C13 0.0251(10) 0.0353(12) 0.0235(10) 0.000 -0.0001(8) 0.000
 C14 0.0187(10) 0.0424(13) 0.0251(11) 0.000 0.0005(8) 0.000
 C15 0.0271(12) 0.0591(16) 0.0288(12) 0.000 -0.0036(9) 0.000
 C16 0.0383(14) 0.0687(19) 0.0252(12) 0.000 -0.0077(11) 0.000
 C17 0.0436(15) 0.0702(19) 0.0207(11) 0.000 0.0046(10) 0.000
 C18 0.0277(12) 0.0494(15) 0.0285(12) 0.000 0.0057(9) 0.000

_geom_special_details
;
 All esds (except the esd in the dihedral angle between two l.s. planes)
 are estimated using the full covariance matrix.  The cell esds are taken
 into account individually in the estimation of esds in distances, angles
 and torsion angles; correlations between esds in cell parameters are only
 used when they are defined by crystal symmetry.  An approximate (isotropic)
 treatment of cell esds is used for estimating esds involving l.s. planes.
;
loop_
  _geom_bond_atom_site_label_1
  _geom_bond_atom_site_label_2
  _geom_bond_distance
  _geom_bond_site_symmetry_2
  _geom_bond_publ_flag
 Br1 C2 1.9069(19) . ?
 O1 C14 1.231(3) . ?
 N1 C5 1.392(2) . ?
 N1 C8 1.370(3) . ?
 N1 C9 1.458(2) . ?
 C1 H1 0.9500 . ?
 C1 C2 1.378(3) . ?
 C1 C6 1.393(3) . ?
 C2 C3 1.391(3) . ?
 C3 H3 0.9500 . ?
 C3 C4 1.383(3) . ?
 C4 H4 0.9500 . ?
 C4 C5 1.388(3) . ?
 C5 C6 1.401(3) . ?
 C6 C7 1.439(3) . ?
 C7 C8 1.382(2) . ?
 C7 C14 1.433(3) . ?
 C8 C11 1.507(3) . ?
 C9 H9A 0.9800 . ?
 C9 H9B 0.9800 . ?
 C9 H9C 0.9800 . ?
 C10 H10A 0.9800 . ?
 C10 H10B 0.9800 . ?
 C10 H10C 0.9800 . ?
 C10 C11 1.5438(19) . ?
 C11 C12 1.534(3) . ?
 C12 C13 1.401(3) . ?
 C12 C18 1.404(3) . ?
 C13 C14 1.487(3) . ?
 C13 C15 1.390(3) . ?
 C15 H15 0.9500 . ?
 C15 C16 1.371(3) . ?
 C16 H16 0.9500 . ?
 C16 C17 1.382(4) . ?
 C17 H17 0.9500 . ?
 C17 C18 1.377(4) . ?
 C18 H18 0.9500 . ?

loop_
  _geom_angle_atom_site_label_1
  _geom_angle_atom_site_label_2
  _geom_angle_atom_site_label_3
  _geom_angle
  _geom_angle_site_symmetry_1
  _geom_angle_site_symmetry_3
  _geom_angle_publ_flag
 C5 N1 C9 120.99(17) . . ?
 C8 N1 C5 109.13(16) . . ?
 C8 N1 C9 129.88(17) . . ?
 C2 C1 H1 121.5 . . ?
 C2 C1 C6 116.93(17) . . ?
 C6 C1 H1 121.5 . . ?
 C1 C2 Br1 118.69(14) . . ?
 C1 C2 C3 123.36(18) . . ?
 C3 C2 Br1 117.95(15) . . ?
 C2 C3 H3 120.1 . . ?
 C4 C3 C2 119.8(2) . . ?
 C4 C3 H3 120.1 . . ?
 C3 C4 H4 121.2 . . ?
 C3 C4 C5 117.68(19) . . ?
 C5 C4 H4 121.2 . . ?
 N1 C5 C6 108.32(17) . . ?
 C4 C5 N1 129.59(18) . . ?
 C4 C5 C6 122.10(18) . . ?
 C1 C6 C5 120.10(18) . . ?
 C1 C6 C7 133.94(18) . . ?
 C5 C6 C7 105.96(17) . . ?
 C8 C7 C6 107.95(17) . . ?
 C8 C7 C14 123.49(18) . . ?
 C14 C7 C6 128.56(18) . . ?
 N1 C8 C7 108.64(17) . . ?
 N1 C8 C11 126.39(16) . . ?
 C7 C8 C11 124.97(18) . . ?
 N1 C9 H9A 109.5 . . ?
 N1 C9 H9B 109.5 . . ?
 N1 C9 H9C 109.5 . . ?
 H9A C9 H9B 109.5 . . ?
 H9A C9 H9C 109.5 . . ?
 H9B C9 H9C 109.5 . . ?
 H10A C10 H10B 109.5 . . ?
 H10A C10 H10C 109.5 . . ?
 H10B C10 H10C 109.5 . . ?
 C11 C10 H10A 109.5 . . ?
 C11 C10 H10B 109.5 . . ?
 C11 C10 H10C 109.5 . . ?
 C8 C11 C10 110.14(11) . . ?
 C8 C11 C10 110.15(11) . 7_565 ?
 C8 C11 C12 110.03(16) . . ?
 C10 C11 C10 110.14(17) . 7_565 ?
 C12 C11 C10 108.16(12) . 7_565 ?
 C12 C11 C10 108.16(12) . . ?
 C13 C12 C11 124.4(2) . . ?
 C13 C12 C18 117.1(2) . . ?
 C18 C12 C11 118.49(19) . . ?
 C12 C13 C14 121.1(2) . . ?
 C15 C13 C12 120.2(2) . . ?
 C15 C13 C14 118.65(19) . . ?
 O1 C14 C7 122.47(19) . . ?
 O1 C14 C13 121.54(19) . . ?
 C7 C14 C13 115.99(18) . . ?
 C13 C15 H15 119.2 . . ?
 C16 C15 C13 121.6(2) . . ?
 C16 C15 H15 119.2 . . ?
 C15 C16 H16 120.5 . . ?
 C15 C16 C17 119.0(2) . . ?
 C17 C16 H16 120.5 . . ?
 C16 C17 H17 119.8 . . ?
 C18 C17 C16 120.4(2) . . ?
 C18 C17 H17 119.8 . . ?
 C12 C18 H18 119.1 . . ?
 C17 C18 C12 121.7(2) . . ?
 C17 C18 H18 119.1 . . ?

loop_
  _geom_torsion_atom_site_label_1
  _geom_torsion_atom_site_label_2
  _geom_torsion_atom_site_label_3
  _geom_torsion_atom_site_label_4
  _geom_torsion
  _geom_torsion_site_symmetry_1
  _geom_torsion_site_symmetry_2
  _geom_torsion_site_symmetry_3
  _geom_torsion_site_symmetry_4
  _geom_torsion_publ_flag
 Br1 C2 C3 C4 180.000(0) . . . . ?
 N1 C5 C6 C1 180.000(0) . . . . ?
 N1 C5 C6 C7 0.000(0) . . . . ?
 N1 C8 C11 C10 60.84(12) . . . 7_565 ?
 N1 C8 C11 C10 -60.84(12) . . . . ?
 N1 C8 C11 C12 180.000(0) . . . . ?
 C1 C2 C3 C4 0.000(0) . . . . ?
 C1 C6 C7 C8 180.000(0) . . . . ?
 C1 C6 C7 C14 0.000(0) . . . . ?
 C2 C1 C6 C5 0.000(0) . . . . ?
 C2 C1 C6 C7 180.000(0) . . . . ?
 C2 C3 C4 C5 0.000(0) . . . . ?
 C3 C4 C5 N1 180.000(0) . . . . ?
 C3 C4 C5 C6 0.000(0) . . . . ?
 C4 C5 C6 C1 0.000(0) . . . . ?
 C4 C5 C6 C7 180.000(0) . . . . ?
 C5 N1 C8 C7 0.000(0) . . . . ?
 C5 N1 C8 C11 180.000(0) . . . . ?
 C5 C6 C7 C8 0.000(0) . . . . ?
 C5 C6 C7 C14 180.000(0) . . . . ?
 C6 C1 C2 Br1 180.000(0) . . . . ?
 C6 C1 C2 C3 0.000(0) . . . . ?
 C6 C7 C8 N1 0.000(0) . . . . ?
 C6 C7 C8 C11 180.000(0) . . . . ?
 C6 C7 C14 O1 0.000(0) . . . . ?
 C6 C7 C14 C13 180.000(0) . . . . ?
 C7 C8 C11 C10 119.16(12) . . . . ?
 C7 C8 C11 C10 -119.16(12) . . . 7_565 ?
 C7 C8 C11 C12 0.000(0) . . . . ?
 C8 N1 C5 C4 180.000(0) . . . . ?
 C8 N1 C5 C6 0.000(0) . . . . ?
 C8 C7 C14 O1 180.000(0) . . . . ?
 C8 C7 C14 C13 0.000(0) . . . . ?
 C8 C11 C12 C13 0.000(0) . . . . ?
 C8 C11 C12 C18 180.000(0) . . . . ?
 C9 N1 C5 C4 0.000(0) . . . . ?
 C9 N1 C5 C6 180.000(0) . . . . ?
 C9 N1 C8 C7 180.000(0) . . . . ?
 C9 N1 C8 C11 0.000(0) . . . . ?
 C10 C11 C12 C13 -120.36(11) . . . . ?
 C10 C11 C12 C13 120.36(11) 7_565 . . . ?
 C10 C11 C12 C18 59.64(11) . . . . ?
 C10 C11 C12 C18 -59.64(11) 7_565 . . . ?
 C11 C12 C13 C14 0.000(0) . . . . ?
 C11 C12 C13 C15 180.0 . . . . ?
 C11 C12 C18 C17 180.000(0) . . . . ?
 C12 C13 C14 O1 180.0 . . . . ?
 C12 C13 C14 C7 0.000(0) . . . . ?
 C12 C13 C15 C16 0.0 . . . . ?
 C13 C12 C18 C17 0.000(0) . . . . ?
 C13 C15 C16 C17 0.000(0) . . . . ?
 C14 C7 C8 N1 180.000(0) . . . . ?
 C14 C7 C8 C11 0.000(0) . . . . ?
 C14 C13 C15 C16 180.000(0) . . . . ?
 C15 C13 C14 O1 0.000(0) . . . . ?
 C15 C13 C14 C7 180.000(0) . . . . ?
 C15 C16 C17 C18 0.000(0) . . . . ?
 C16 C17 C18 C12 0.000(0) . . . . ?
 C18 C12 C13 C14 180.000(0) . . . . ?
 C18 C12 C13 C15 0.000(0) . . . . ?

_shelx_res_file
;
TITL 1968_cole_dong_1_a.res in Pnma
    1968_cole_dong_1.res
    created by SHELXL-2019/3 at 16:44:39 on 04-Jun-2025
REM Old TITL 1968_cole_dong_1 in Pnma
REM SHELXT solution in Pnma: R1 0.116, Rweak 0.006, Alpha 0.039
REM <I/s> 0.697 for 134 systematic absences, Orientation as input
REM Formula found by SHELXT: C21 Br
CELL 0.71073 16.5088 7.0006 13.1085 90 90 90
ZERR 4 0.0009 0.0004 0.0006 0 0 0
LATT 1
SYMM 0.5-X,-Y,0.5+Z
SYMM -X,0.5+Y,-Z
SYMM 0.5+X,0.5-Y,0.5-Z
SFAC C H Br N O
UNIT 76 64 4 4 4

L.S. 8 0 0
PLAN  11
SIZE 0.015 0.023 0.028
TEMP -173(2)
CONF
list 4
MORE -1
BOND $H
fmap 2 53
acta
OMIT 2 0 0
OMIT 2 0 1
REM <olex2.extras>
REM <HklSrc "%.\\1968_cole_dong_1.hkl">
REM </olex2.extras>

WGHT    0.037900    0.161900
FVAR       0.68364
BR1   3    0.368978    0.250000    0.630042    10.50000    0.02499    0.03121 =
         0.02914    0.00000    0.01075    0.00000
O1    5    0.418221    0.250000    0.207973    10.50000    0.01445    0.10622 =
         0.03138    0.00000   -0.00074    0.00000
N1    4    0.665214    0.250000    0.364970    10.50000    0.01191    0.02168 =
         0.02389    0.00000    0.00107    0.00000
C1    1    0.457740    0.250000    0.444575    10.50000    0.01549    0.02322 =
         0.02661    0.00000    0.00163    0.00000
AFIX  43
H1    2    0.406243    0.250000    0.412233    10.50000   -1.20000
AFIX   0
C2    1    0.465056    0.250000    0.549296    10.50000    0.02067    0.01926 =
         0.02521    0.00000    0.00623    0.00000
C3    1    0.539230    0.250000    0.599663    10.50000    0.02745    0.02771 =
         0.02192    0.00000    0.00136    0.00000
AFIX  43
H3    2    0.540990    0.250000    0.672101    10.50000   -1.20000
AFIX   0
C4    1    0.610385    0.250000    0.544022    10.50000    0.02033    0.02601 =
         0.02606    0.00000   -0.00300    0.00000
AFIX  43
H4    2    0.661657    0.250000    0.576926    10.50000   -1.20000
AFIX   0
C5    1    0.604286    0.250000    0.438418    10.50000    0.01740    0.01727 =
         0.02386    0.00000    0.00222    0.00000
C6    1    0.529302    0.250000    0.388339    10.50000    0.01566    0.01912 =
         0.02437    0.00000    0.00157    0.00000
C7    1    0.547393    0.250000    0.280928    10.50000    0.01717    0.02496 =
         0.02079    0.00000    0.00128    0.00000
C8    1    0.630652    0.250000    0.269957    10.50000    0.01833    0.01854 =
         0.02220    0.00000   -0.00049    0.00000
C9    1    0.750409    0.250000    0.394256    10.50000    0.01318    0.04570 =
         0.03155    0.00000   -0.00237    0.00000
PART -1
AFIX 137
H9A   2    0.783481    0.291688    0.336301    10.50000   -1.50000
H9B   2    0.766538    0.120708    0.414475    10.50000   -1.50000
H9C   2    0.758475    0.337604    0.451676    10.50000   -1.50000
AFIX   0
PART 0
C10   1    0.727925    0.430805    0.160067    11.00000    0.02882    0.03492 =
         0.03217    0.00222    0.00661   -0.00805
AFIX 137
H10A  2    0.693421    0.544564    0.163218    11.00000   -1.50000
H10B  2    0.756910    0.428609    0.094835    11.00000   -1.50000
H10C  2    0.767103    0.434013    0.216207    11.00000   -1.50000
AFIX   0
C11   1    0.674900    0.250000    0.169425    10.50000    0.01677    0.02591 =
         0.02448    0.00000    0.00482    0.00000
C12   1    0.613963    0.250000    0.081033    10.50000    0.02444    0.02903 =
         0.02417    0.00000    0.00139    0.00000
C13   1    0.529636    0.250000    0.093319    10.50000    0.02512    0.03535 =
         0.02349    0.00000   -0.00006    0.00000
C14   1    0.492219    0.250000    0.196531    10.50000    0.01867    0.04240 =
         0.02512    0.00000    0.00045    0.00000
C15   1    0.479190    0.250000    0.008418    10.50000    0.02705    0.05912 =
         0.02877    0.00000   -0.00355    0.00000
AFIX  43
H15   2    0.422150    0.250000    0.017998    10.50000   -1.20000
AFIX   0
C16   1    0.509787    0.250000   -0.088826    10.50000    0.03835    0.06874 =
         0.02522    0.00000   -0.00768    0.00000
AFIX  43
H16   2    0.474459    0.250000   -0.146033    10.50000   -1.20000
AFIX   0
C17   1    0.592792    0.250000   -0.102336    10.50000    0.04360    0.07019 =
         0.02071    0.00000    0.00456    0.00000
AFIX  43
H17   2    0.614775    0.250000   -0.169312    10.50000   -1.20000
AFIX   0
C18   1    0.643813    0.250000   -0.019259    10.50000    0.02771    0.04941 =
         0.02852    0.00000    0.00571    0.00000
AFIX  43
H18   2    0.700713    0.250000   -0.030079    10.50000   -1.20000
AFIX   0
HKLF 4


REM  1968_cole_dong_1_a.res in Pnma
REM wR2 = 0.0719, GooF = S = 1.076, Restrained GooF = 1.076 for all data
REM R1 = 0.0283 for 1923 Fo > 4sig(Fo) and 0.0510 for all 2515 data
REM 132 parameters refined using 0 restraints

END

WGHT      0.0379      0.1619

REM Highest difference peak  0.328,  deepest hole -0.528,  1-sigma level  0.067
Q1    1   0.6388  0.2500  0.1194  10.50000  0.05    0.33
Q2    1   0.6902  0.1735  0.1630  11.00000  0.05    0.31
Q3    1   0.5265  0.2500  0.2422  10.50000  0.05    0.31
Q4    1   0.5817  0.2007  0.2626  11.00000  0.05    0.30
Q5    1   0.4836  0.2500 -0.1124  10.50000  0.05    0.28
Q6    1   0.5810  0.1847  0.0839  11.00000  0.05    0.28
Q7    1   0.7614  0.2500  0.4520  10.50000  0.05    0.28
Q8    1   0.5770  0.2983  0.5850  11.00000  0.05    0.28
Q9    1   0.4953  0.2500  0.4186  10.50000  0.05    0.28
Q10   1   0.4985  0.1876 -0.0447  11.00000  0.05    0.27
Q11   1   0.6347  0.2500  0.4007  10.50000  0.05    0.25
;
_shelx_res_checksum                95827
_shelx_hkl_file
;
   0  -1   0   -0.40    0.90
   0  -1   0    0.20    1.10
   0  -1   0    0.50    1.20
   0   1   0   -0.40    0.90
   0   1   0    0.70    1.00
   0   1   0    0.20    0.90
   0   1   0    1.30    1.50
   0  -3   0    1.40    3.70
   0  -3   0   -0.70    4.50
   0  -3   0   11.60    3.40
   0   3   0    5.90    3.30
   0   3   0    1.70    4.40
   0   3   0    2.80    3.50
   0   3   0    1.20    3.60
   0  -5   0    6.50    7.40
   0  -5   0   -3.10    8.00
   0  -5   0    7.50    5.80
   0   5   0    3.00    6.20
   0   5   0   15.90    9.50
   0   5   0    8.30    7.30
   0   5   0   10.50    7.20
   0   5   0    7.30    6.70
   0  -6   0 9903.51  394.86
   0  -6   0 9782.02  393.16
   0  -6   0 9332.07  390.26
   0   6   0 9566.04  391.36
   0   6   0 9735.03  394.36
   0   6   0 9940.00  391.86
   0   6   0 9384.06  391.56
   0   6   0 9999.00  393.86
   0  -7   0   -2.00   10.00
   0  -7   0  -13.20   11.90
   0  -7   0    3.80   15.50
   0   7   0   18.60   21.90
   0   7   0    3.40   11.30
   0   7   0   21.20   13.20
   0   7   0    1.00   10.80
   0  -8   0 1999.80  116.79
   0  -8   0 2446.86  105.19
   0  -9   0  -31.10   28.00
   0  -9   1    8.90   30.70
   0   8  -1   15.00   16.90
   0   8  -1  -33.10   17.10
   0  -8   1   23.10   29.40
   0  -8   1    1.80   21.50
   0   7  -1   27.80   15.90
   0   7  -1   20.80   14.90
   0   7  -1   30.00   14.30
   0   7  -1   18.10   10.50
   0  -7   1   21.30   14.00
   0   6  -1    9.80    9.70
   0   6  -1   13.10   14.30
   0   6  -1    6.30    8.00
   0   6  -1   -4.30    8.70
   0  -6   1   -0.50   11.50
   0  -6   1   -0.20   10.10
   0   5  -1   29.90    8.60
   0   5  -1   11.80   10.60
   0   5  -1   31.70    8.70
   0   5  -1   19.80    6.20
   0   5  -1   16.00    7.80
   0  -5   1   21.80    7.20
   0  -5   1   10.30    5.30
   0  -5   1   12.30    8.90
   0   4  -1    2.90    5.00
   0   4  -1    4.40    6.80
   0   4  -1    1.70    5.30
   0   4  -1    5.70    4.30
   0  -4   1   -0.80    6.40
   0  -4   1    3.90    5.20
   0  -4   1    5.40    4.00
   0   3  -1   84.89    7.90
   0   3  -1   80.29    6.10
   0   3  -1   58.89    7.30
   0  -3   1   67.69    5.70
   0  -3   1   75.69    6.80
   0  -3   1   78.69    8.10
   0   2  -1    2.30    3.20
   0   2  -1   -1.70    4.10
   0   2  -1    0.00    2.60
   0   2  -1    3.50    1.70
   0  -2   1    7.30    3.30
   0  -2   1    4.00    2.00
   0   1  -1 1617.44   64.29
   0  -1   1 1778.92   64.89
   0  -1   1 1547.25   64.29
   0  -1   1 1474.45   65.19
   0  -1  -1 1662.63   68.79
   0  -1  -1 1715.83   68.69
   0  -1  -1 1688.33   67.89
   0  -1  -1 1635.24   68.49
   0   1   1 1743.83   68.69
   0   1   1 1729.73   68.79
   0  -2  -1    5.00    2.60
   0  -2  -1    4.60    3.10
   0  -2  -1   -1.90    2.00
   0   2   1    4.30    1.90
   0   2   1    0.00    2.00
   0   2   1    6.60    3.20
   0   2   1    0.90    2.50
   0  -3  -1   90.89    7.80
   0  -3  -1   59.09    6.00
   0  -3  -1   93.99    9.00
   0   3   1   72.79    7.50
   0   3   1   66.19    6.50
   0   3   1   78.29    6.30
   0   3   1   59.69    6.10
   0  -4  -1    4.20    5.20
   0  -4  -1    5.90    5.70
   0  -4  -1    1.20    5.90
   0   4   1    6.10    5.40
   0   4   1    1.30    5.20
   0   4   1    8.80    7.00
   0   4   1    5.50    4.50
   0  -5  -1   20.20    6.90
   0  -5  -1   15.90    8.90
   0  -5  -1   23.10    7.00
   0   5   1    5.80    6.70
   0   5   1   19.60    7.30
   0   5   1   23.10    7.00
   0   5   1    6.20    8.80
   0   5   1   11.10    6.20
   0  -6  -1   -1.80    9.60
   0  -6  -1   13.00   11.90
   0  -6  -1    6.80    8.40
   0   6   1    9.00   13.60
   0   6   1   -4.20    8.70
   0   6   1    4.70    7.80
   0   6   1   12.80   12.90
   0   6   1    4.60    9.70
   0  -7  -1   18.10   15.20
   0  -7  -1   28.50   13.20
   0  -7  -1   19.60   11.20
   0   7   1   28.60   13.80
   0   7   1   42.90   15.10
   0   7   1   37.20   11.10
   0   7   1   14.40   29.10
   0   7   1   36.30   12.50
   0  -8  -1   -0.90   21.20
   0  -9  -1   15.70   30.20
   0 -10  -1   38.90   46.70
   0  -9   2    8.40   31.70
   0   8  -2   39.90   19.40
   0   8  -2    3.70   17.90
   0  -8   2   29.50   24.40
   0  -8   2   19.60   20.50
   0   7  -2    5.10   13.30
   0   7  -2    4.60   13.20
   0   7  -2  -10.80   14.70
   0   7  -2    1.40    9.20
   0   7  -2   10.00   33.60
   0  -7   2   -5.80   13.40
   0  -7   2   21.60   16.30
   0   6  -2   17.60   10.80
   0   6  -2   33.60   10.20
   0   6  -2   35.10   14.90
   0   6  -2   42.60   12.40
   0   6  -2   23.20    7.80
   0  -6   2   23.60    7.30
   0  -6   2   50.59   14.50
   0  -6   2   16.20    8.90
   0   5  -2    7.80    5.30
   0   5  -2   -2.00    7.60
   0   5  -2    9.00   10.80
   0   5  -2   -0.10    8.70
   0   5  -2    1.70    5.70
   0  -5   2    4.30    8.90
   0  -5   2    0.50    4.70
   0   4  -2  192.98   15.60
   0   4  -2  223.08   12.00
   0   4  -2  211.18   16.70
   0  -4   2  220.88   14.00
   0  -4   2  217.18   16.80
   0  -4   2  206.58   11.40
   0   3  -2    2.60    3.80
   0   3  -2   -3.20    2.30
   0   3  -2    4.80    5.40
   0   3  -2    3.00    4.70
   0  -3   2   -0.10    4.80
   0  -3   2   -3.40    2.90
   0  -3   2   -0.20    2.40
   0   2  -2 1396.16   56.49
   0   2  -2 1341.57   56.39
   0   2  -2 1354.46   55.59
   0   2  -2 1277.97   54.29
   0  -2   2 1370.26   56.49
   0  -2   2 1330.77   55.29
   0   1  -2    0.90    2.00
   0   1  -2   -0.40    1.10
   0   1  -2   -0.50    1.10
   0  -1   2   -1.40    1.10
   0  -1   2   -0.40    1.10
   0  -1   2    1.50    2.20
   0   0  -2  663.33   27.60
   0  -1  -2    2.70    1.90
   0  -1  -2    1.00    0.90
   0  -1  -2   -0.30    1.10
   0  -1  -2    0.90    2.10
   0   1   2    0.50    0.60
   0   1   2   -1.50    2.10
   0   1   2    0.80    1.80
   0   1   2   -2.30    1.20
   0  -2  -2 1375.16   55.59
   0  -2  -2 1349.07   55.69
   0  -2  -2 1293.57   55.09
   0   2   2 1330.77   55.39
   0   2   2 1315.57   55.69
   0  -3  -2   -2.60    3.10
   0  -3  -2    1.00    4.20
   0  -3  -2    3.80    4.70
   0   3   2    1.90    4.70
   0   3   2    3.20    4.40
   0   3   2    4.40    2.50
   0   3   2    6.10    4.10
   0  -4  -2  225.78   15.50
   0  -4  -2  191.28   13.40
   0  -4  -2  177.28   13.50
   0   4   2  193.58   15.10
   0   4   2  213.48   11.30
   0   4   2  158.78   11.10
   0   4   2  202.28   14.10
   0   4   2  208.78   16.00
   0  -5  -2    1.20    8.20
   0  -5  -2    6.60    7.20
   0  -5  -2    5.30    7.50
   0   5   2    0.70    7.50
   0   5   2   -2.00    7.10
   0   5   2   -3.10    9.20
   0   5   2   -0.50    5.60
   0   5   2    4.50    5.30
   0  -6  -2   16.70    9.70
   0  -6  -2   16.60    9.70
   0  -6  -2   10.60   11.00
   0   6   2   42.50    9.20
   0   6   2   14.60    8.10
   0   6   2   20.50   10.40
   0   6   2   28.80   11.60
   0   6   2   24.50   12.80
   0  -7  -2    5.30   12.10
   0  -7  -2    7.30   15.50
   0  -7  -2    4.00   12.20
   0   7   2  -15.70    9.10
   0   7   2  -11.40   16.70
   0   7   2   -5.00   13.40
   0   7   2   -7.40   11.90
   0  -8  -2   47.80   22.70
   0   8   2   29.70   30.40
   0  -9  -2   11.60   28.60
   0 -10  -2  -18.20   43.90
   0   8  -3    2.90   30.50
   0  -8   3    1.70   26.80
   0  -8   3   19.40   16.50
   0   7  -3  257.27   18.80
   0   7  -3  244.48   27.50
   0   7  -3  256.97   22.60
   0   7  -3  256.67   26.10
   0  -7   3  218.38   24.90
   0  -7   3  259.87   24.90
   0   6  -3   -3.20    6.50
   0   6  -3  -15.70   13.10
   0   6  -3    9.20   12.60
   0   6  -3   -9.30   10.80
   0   6  -3   -5.20    9.10
   0  -6   3   -4.70    6.20
   0  -6   3    1.40    8.70
   0  -6   3   -0.70   11.60
   0   5  -3  859.81   40.30
   0   5  -3  850.01   41.30
   0   5  -3  838.42   36.80
   0   5  -3  785.92   41.50
   0   5  -3  897.51   43.20
   0  -5   3  834.22   42.00
   0  -5   3  855.41   36.50
   0  -5   3  845.22   39.60
   0   4  -3    0.10    6.20
   0   4  -3    7.30    7.40
   0   4  -3    4.10    3.60
   0   4  -3   -2.70    7.20
   0   4  -3    1.00    4.80
   0  -4   3    1.30    3.40
   0  -4   3    3.20    6.90
   0  -4   3   -0.80    4.90
   0   3  -3 2696.33  107.99
   0   3  -3 2577.34  106.09
   0   3  -3 2727.83  109.39
   0   3  -3 2558.14  109.19
   0  -3   3 2515.45  106.09
   0  -3   3 2732.23  107.69
   0   2  -3    2.40    2.40
   0   2  -3   -0.80    1.60
   0   2  -3   -1.00    4.10
   0  -2   3    0.60    4.10
   0  -2   3    1.10    2.00
   0  -2   3    1.30    2.20
   0   1  -3 4550.24  177.48
   0   1  -3 4468.85  176.38
   0   1  -3 4165.78  175.98
   0  -1   3 4412.06  177.48
   0   0  -3   -0.70    2.00
   0   0  -3    0.90    2.10
   0  -1  -3 4200.48  170.38
   0  -1  -3 4462.25  170.28
   0  -1  -3 4318.77  170.98
   0  -1  -3 4286.37  171.58
   0   1   3 3749.32  171.38
   0   1   3 4355.06  170.98
   0   1   3 4369.36  170.38
   0  -2  -3    1.70    3.20
   0  -2  -3    1.90    3.80
   0  -2  -3    0.70    2.40
   0   2   3   -0.40    3.70
   0   2   3   -3.60    3.20
   0  -3  -3 2685.13  106.99
   0  -3  -3 2506.15  106.79
   0   3   3 2601.14  107.29
   0   3   3 2560.24  104.09
   0   3   3 2609.54  106.79
   0  -4  -3   -6.50    6.30
   0  -4  -3    5.00    6.50
   0  -4  -3    0.30    5.00
   0   4   3    0.10    6.70
   0   4   3    0.60    3.10
   0   4   3   -0.60    3.20
   0   4   3   -5.80    5.90
   0   4   3   -3.80    5.00
   0  -5  -3  865.31   39.80
   0  -5  -3  849.81   41.10
   0   5   3  817.72   36.20
   0   5   3  850.71   40.40
   0   5   3  838.52   36.10
   0   5   3  860.01   40.50
   0   5   3  791.32   40.60
   0  -6  -3   -4.50   10.10
   0  -6  -3   -3.90    9.70
   0  -6  -3    2.10   11.20
   0   6   3   -4.20   10.30
   0   6   3    2.40   10.40
   0   6   3    0.80   12.00
   0   6   3    5.30    6.40
   0   6   3   -2.20    6.70
   0  -7  -3  170.38   25.60
   0  -7  -3  301.27   29.50
   0  -7  -3  293.97   25.80
   0   7   3  281.37   26.50
   0   7   3  241.78   25.30
   0  -8  -3    7.50   21.60
   0   8   3   13.00   41.20
   0  -9  -3   79.29   30.30
   0 -10  -3  -24.10   43.80
   0  -9   4  -24.90   34.30
   0   8  -4  432.56   41.10
   0   8  -4  449.86   39.20
   0  -8   4  391.96   36.80
   0   7  -4   16.00   14.60
   0   7  -4  -30.70   16.60
   0   7  -4    3.30   21.90
   0   7  -4   16.00   15.80
   0  -7   4   -3.10   18.00
   0  -7   4   -4.00   13.60
   0   6  -4 1637.34   72.89
   0   6  -4 1623.84   74.89
   0   6  -4 1667.63   74.39
   0   6  -4 1619.24   67.89
   0  -6   4 1587.44   75.79
   0  -6   4 1605.94   71.49
   0  -6   4 1629.94   67.69
   0   5  -4    3.60    4.60
   0   5  -4    0.10    7.30
   0   5  -4   13.40   10.80
   0   5  -4    3.00    9.20
   0   5  -4   17.70   10.90
   0  -5   4    1.40    6.90
   0  -5   4    1.20    4.50
   0  -5   4   -7.00   10.10
   0   4  -4 3096.19  123.49
   0   4  -4 3067.79  128.09
   0   4  -4 2860.81  127.39
   0   4  -4 3101.59  126.29
   0   4  -4 3028.70  127.79
   0  -4   4 3108.59  123.59
   0  -4   4 3139.89  128.39
   0   3  -4    1.40    5.30
   0   3  -4    1.50    3.50
   0   3  -4    2.40    6.30
   0   3  -4    5.10    6.00
   0   3  -4    2.90    2.40
   0  -3   4    4.40    2.90
   0  -3   4    1.80    3.10
   0  -3   4    4.40    6.40
   0   2  -4 4924.71  203.98
   0   2  -4 5147.19  202.58
   0   2  -4 5096.29  201.88
   0  -2   4 4681.73  202.08
   0  -2   4 5208.08  204.38
   0  -2   4 5163.28  202.08
   0   1  -4    0.70    3.20
   0   1  -4    0.40    2.30
   0   1  -4    4.40    3.70
   0   1  -4    1.30    1.40
   0  -1   4    0.10    3.20
   0  -1  -4   -1.00    1.60
   0  -1  -4    1.40    3.50
   0  -1  -4    0.50    2.30
   0  -1  -4   12.90    3.20
   0   1   4   -2.10    3.50
   0   1   4    1.50    1.70
   0   1   4    7.00    3.10
   0  -2  -4 4904.51  200.48
   0  -2  -4 5354.46  202.88
   0  -2  -4 4849.61  201.98
   0  -2  -4 4916.81  203.48
   0   2   4 5122.29  202.68
   0   2   4 4978.10  202.08
   0   2   4 5019.10  203.68
   0  -3  -4   -1.30    4.80
   0  -3  -4   -0.40    3.50
   0  -3  -4   -5.60    5.70
   0   3   4   -4.10    5.10
   0   3   4    4.50    5.30
   0  -4  -4 3101.79  128.29
   0  -4  -4 2964.00  128.79
   0  -4  -4 3218.18  129.09
   0   4   4 3104.49  128.89
   0   4   4 3161.98  128.59
   0  -5  -4   -7.00    6.50
   0  -5  -4    9.20    9.30
   0  -5  -4   -2.30    8.80
   0   5   4    5.90    8.90
   0   5   4    2.40    7.70
   0   5   4    9.10    9.80
   0   5   4    4.20    3.60
   0   5   4    3.90    3.80
   0  -6  -4 1623.74   73.59
   0  -6  -4 1664.83   75.09
   0  -6  -4 1537.65   73.19
   0   6   4 1517.15   67.89
   0   6   4 1814.62   67.99
   0   6   4 1733.23   74.79
   0   6   4 1601.94   74.19
   0   6   4 1695.53   75.09
   0  -7  -4   30.50   15.40
   0  -7  -4   -6.40   15.80
   0   7   4   -3.60   14.30
   0   7   4    6.90   18.10
   0  -8  -4  434.86   41.90
   0   8   4  416.56   38.50
   0  -9  -4  -18.20   30.30
   0   9  -5  150.58   30.80
   0  -9   5  124.79   38.00
   0   8  -5    3.70   18.40
   0   8  -5    6.30   34.10
   0   8  -5  -24.70   24.00
   0  -8   5   -8.40   23.10
   0   7  -5  264.97   29.80
   0  -7   5  319.67   27.60
   0  -7   5  304.27   29.80
   0   6  -5   -1.50   11.90
   0   6  -5   -6.30    8.90
   0   6  -5   27.70   15.10
   0   6  -5    8.00    5.50
   0  -6   5  -10.60   14.10
   0  -6   5    0.20    7.80
   0  -6   5    5.10    5.90
   0   5  -5  570.64   33.50
   0   5  -5  518.05   29.10
   0   5  -5  555.44   24.50
   0   5  -5  525.35   31.10
   0  -5   5  514.85   28.00
   0  -5   5  598.14   28.30
   0  -5   5  584.24   32.80
   0   4  -5    2.10    3.30
   0   4  -5   -0.50    8.60
   0   4  -5    5.20    8.50
   0   4  -5  -14.20    9.40
   0   4  -5   -3.50    4.90
   0  -4   5    7.20    8.50
   0  -4   5    0.10    3.60
   0  -4   5   -3.30    4.80
   0   3  -5 2337.27   98.29
   0   3  -5 2318.47   97.69
   0   3  -5 2310.67   95.59
   0   3  -5 2302.87   93.89
   0   3  -5 2294.07   98.39
   0  -3   5 2368.16   94.29
   0  -3   5 2301.97   98.09
   0  -3   5 2339.27   94.99
   0   2  -5   -2.00    5.40
   0   2  -5    4.60    6.00
   0   2  -5   -1.50    2.80
   0   2  -5   -0.10    3.30
   0  -2   5   -4.20    5.30
   0   1  -5 2075.39   87.29
   0   1  -5 2244.98   86.89
   0   1  -5 2095.99   85.69
   0   1  -5 2044.90   84.19
   0  -1   5 2010.70   86.59
   0   0  -5    3.50    3.80
   0   0  -5    2.50    3.50
   0   0  -5    2.50    3.80
   0  -1  -5 2033.50   83.59
   0  -1  -5 2027.30   82.19
   0  -1  -5 2010.00   84.49
   0   1   5 2129.89   81.79
   0   1   5 1951.40   83.39
   0  -2  -5    4.30    3.00
   0  -2  -5    2.50    4.50
   0  -2  -5    3.70    5.00
   0   2   5   -1.40    5.40
   0   2   5    2.50    3.20
   0   2   5   18.20    5.10
   0  -3  -5 2346.77   98.69
   0  -3  -5 2450.95   97.99
   0  -3  -5 2386.46   97.09
   0   3   5 2257.57   98.99
   0   3   5 2359.96   97.09
   0   3   5 2308.67   97.69
   0  -4  -5    4.90    7.10
   0  -4  -5   -2.20    5.80
   0  -4  -5    5.10    8.40
   0   4   5  -11.00    7.30
   0   4   5    7.10    7.70
   0  -5  -5  579.24   31.70
   0  -5  -5  584.14   31.90
   0  -5  -5  554.84   29.90
   0   5   5  590.44   39.60
   0   5   5  598.94   32.70
   0   5   5  536.55   32.10
   0  -6  -5    1.40    9.80
   0  -6  -5    3.10   12.50
   0  -6  -5   19.40   13.80
   0   6   5  -11.40    9.80
   0   6   5   -6.20   12.40
   0   6   5  -14.30   13.40
   0  -7  -5  359.26   33.40
   0  -8  -5   12.60   21.60
   0   8   5    3.00   31.40
   0  -9  -5  138.99   35.00
   0   9  -6  -17.80   33.40
   0   9  -6   -6.00   27.60
   0  -9   6   -8.20   36.30
   0   8  -6   77.39   42.90
   0  -8   6   57.59   28.70
   0   7  -6  -19.90   13.30
   0   7  -6    5.60   19.00
   0   7  -6  -20.70   21.20
   0  -7   6    4.20   20.30
   0   6  -6   12.50    4.70
   0   6  -6   28.40   11.90
   0   6  -6   15.10   15.10
   0   6  -6    2.20   16.40
   0  -6   6   14.10   10.30
   0   5  -6   -4.40    7.40
   0   5  -6   -6.80   14.00
   0   5  -6    0.40    4.10
   0   5  -6    0.80   11.70
   0   5  -6   -5.10   11.20
   0  -5   6    1.50    6.80
   0  -5   6    2.00   11.00
   0  -5   6   -0.70    4.70
   0   4  -6  152.78   12.60
   0   4  -6  168.48   17.10
   0   4  -6  171.18   16.60
   0   4  -6  134.19    8.60
   0   4  -6  152.88   15.60
   0  -4   6  118.19   14.10
   0   3  -6   -0.50    3.30
   0   3  -6    3.00    7.20
   0   3  -6    6.70    7.50
   0   3  -6    3.10    4.20
   0  -3   6    4.00    7.30
   0   2  -6  739.23   31.60
   0   2  -6  724.03   34.90
   0   2  -6  754.32   34.80
   0   2  -6  715.63   35.40
   0   2  -6  745.63   32.00
   0  -2   6  749.33   35.00
   0   1  -6    0.30    1.70
   0   1  -6    2.10    5.40
   0   1  -6   -1.00    4.10
   0   1  -6    3.40    5.70
   0   1  -6   -2.60    3.70
   0   0  -6  136.59   10.30
   0   0  -6  117.79   10.10
   0   0  -6  118.39   10.70
   0  -1  -6    0.80    2.20
   0  -1  -6    3.90    4.20
   0  -1  -6    2.10    5.00
   0  -1  -6    0.90    4.30
   0  -2  -6  763.92   34.00
   0  -2  -6  750.62   32.40
   0  -2  -6  764.42   32.10
   0  -2  -6  750.02   35.40
   0   2   6  741.53   32.20
   0   2   6  762.62   33.80
   0   2   6  708.13   35.20
   0  -3  -6    2.80    4.50
   0  -3  -6   -4.00    5.90
   0   3   6   -2.40    6.50
   0   3   6   -5.80    6.20
   0   3   6    1.00    4.70
   0  -4  -6  194.48   14.40
   0  -4  -6  184.38   17.70
   0  -4  -6  151.58   13.90
   0   4   6  164.28   14.10
   0   4   6  133.29   13.10
   0   4   6  142.09   14.80
   0  -5  -6    5.80   11.40
   0  -5  -6   -5.20    9.80
   0  -5  -6   -3.40    8.10
   0   5   6    6.40   10.70
   0   5   6   10.40   10.90
   0  -6  -6  -19.20   13.20
   0  -6  -6   13.50   13.40
   0  -6  -6    3.40   11.30
   0   6   6   22.80   14.70
   0  -7  -6   10.90   21.50
   0  -7  -6   19.00   17.00
   0   7   6    4.20   31.40
   0  -8  -6   76.49   25.10
   0   9  -7   41.70   37.40
   0   9  -7   17.30   27.90
   0   8  -7    1.80   20.40
   0   8  -7  -55.99   26.90
   0  -8   7   -0.70   30.10
   0   7  -7   23.90   29.70
   0   7  -7   28.90   14.70
   0   7  -7   63.99   22.50
   0  -6   7    0.70   15.40
   0   5  -7  203.18   21.90
   0   5  -7  200.58   17.70
   0   5  -7  210.78   11.50
   0  -5   7  250.57   23.70
   0   4  -7   -8.60   12.20
   0   4  -7    1.40    5.70
   0   4  -7    3.00    3.80
   0   4  -7    7.90   10.10
   0   4  -7    8.10   10.90
   0  -4   7   -0.70   10.50
   0   3  -7  183.98   16.70
   0   3  -7  209.68   11.70
   0   3  -7  207.98   12.50
   0   3  -7  180.08   19.20
   0   3  -7  158.28   16.30
   0  -3   7  213.98   17.80
   0   2  -7    0.10    8.00
   0   2  -7   -3.60    4.20
   0   2  -7    0.90    6.50
   0   2  -7    3.90    5.10
   0   2  -7    1.60    6.80
   0   2  -7    1.50    3.00
   0  -2   7   11.00    7.20
   0   1  -7  642.84   30.00
   0   1  -7  659.33   27.10
   0   1  -7  698.13   31.70
   0   1  -7  616.94   30.20
   0   1  -7  681.33   32.70
   0   0  -7    3.90    5.70
   0   0  -7   -1.10    5.50
   0   0  -7    2.50    5.30
   0   0  -7    7.90    5.90
   0  -1  -7  587.54   30.50
   0  -1  -7  651.63   29.40
   0  -1  -7  618.24   29.30
   0  -1  -7  636.44   26.50
   0  -2  -7   -6.60    7.10
   0  -2  -7    5.30    3.60
   0  -2  -7    2.00    4.50
   0  -2  -7    2.60    3.70
   0  -2  -7    3.90    5.90
   0   2   7    0.50    5.80
   0   2   7    2.20    3.30
   0  -3  -7  185.38   12.60
   0  -3  -7  190.68   16.40
   0  -3  -7  190.58   14.80
   0   3   7  184.58   12.60
   0   3   7  168.88   14.60
   0  -4  -7   -0.40    8.00
   0  -4  -7   -4.50    9.60
   0  -4  -7   -2.10    6.70
   0   4   7    0.40    6.40
   0   4   7    6.60    8.90
   0   4   7    2.50    9.40
   0  -5  -7  212.58   18.60
   0  -5  -7  154.98   19.50
   0  -5  -7  232.58   21.80
   0   5   7  260.97   22.80
   0   5   7  217.38   19.80
   0  -6  -7    1.50   13.50
   0  -7  -7   50.89   21.30
   0  -7  -7   44.20   23.20
   0  -8  -7   -1.20   25.20
   0   9  -8   28.20   41.80
   0   9  -8  -15.30   29.20
   0   8  -8  142.49   26.20
   0   8  -8  186.88   35.10
   0  -8   8  159.08   41.10
   0   7  -8   -2.50   22.40
   0   7  -8   21.40   23.60
   0  -7   8    7.10   24.50
   0   6  -8  431.86   33.40
   0   6  -8  342.77   35.90
   0   6  -8  325.27   31.70
   0   6  -8  409.66   28.00
   0  -6   8  395.16   34.20
   0   5  -8    4.80    8.30
   0   5  -8   -5.20    5.20
   0   5  -8    1.10    4.20
   0   5  -8   -3.00   16.00
   0   5  -8   -8.80   15.80
   0   5  -8  -12.90   14.00
   0  -5   8   -6.80   15.10
   0   4  -8  986.60   48.60
   0   4  -8  927.51   42.70
   0   4  -8  908.61   39.90
   0  -4   8  967.10   47.20
   0   3  -8   -0.60    4.30
   0   3  -8   13.10   11.40
   0   3  -8    6.30    5.90
   0   3  -8    4.50    5.10
   0   3  -8   -9.80   10.00
   0   3  -8    2.80    9.70
   0  -3   8   -1.50    8.60
   0   2  -8 1626.44   66.19
   0   2  -8 1548.15   64.29
   0   2  -8 1603.94   69.29
   0   2  -8 1441.06   69.69
   0   2  -8 1537.95   66.39
   0  -2   8 1627.74   68.99
   0   1  -8    9.40    8.00
   0   1  -8   -8.80    7.40
   0   1  -8   -0.20    7.00
   0   1  -8    2.70    5.60
   0   1  -8   -1.90    5.90
   0   0  -8 1486.35   64.49
   0   0  -8 1414.16   63.89
   0   0  -8 1480.15   65.89
   0   0  -8 1525.75   63.89
   0  -1  -8    8.80    6.50
   0  -1  -8    5.60    6.50
   0  -1  -8   -3.10    2.50
   0  -1  -8    2.70    7.80
   0  -2  -8 1620.24   69.69
   0  -2  -8 1653.93   65.79
   0  -2  -8 1628.44   65.49
   0  -2  -8 1382.26   69.39
   0  -2  -8 1578.04   66.39
   0   2   8 1561.04   67.29
   0   2   8 1584.64   64.29
   0  -3  -8   -0.20    3.10
   0  -3  -8   -0.90    5.10
   0  -3  -8    6.70    9.40
   0  -3  -8    1.90    7.70
   0   3   8   -2.30    5.60
   0   3   8    9.00    8.00
   0  -4  -8  904.41   42.90
   0  -4  -8  875.41   46.20
   0  -4  -8 1023.90   45.70
   0   4   8  947.11   43.00
   0  -5  -8   -7.50    8.50
   0  -5  -8   -5.00   13.50
   0  -5  -8    5.60   11.80
   0   5   8    5.20   12.50
   0   5   8   -1.00   14.40
   0  -6  -8  389.06   36.70
   0  -6  -8  405.26   32.90
   0   6   8  426.46   34.60
   0   8  -9   -5.40   21.90
   0   8  -9   12.20   37.80
   0  -8   9  -46.40   33.20
   0   7  -9  288.67   26.40
   0   7  -9  348.07   34.00
   0  -7   9  350.46   35.40
   0   6  -9   12.40   20.50
   0   6  -9   -3.30   12.40
   0  -6   9   -9.30   17.50
   0   5  -9  883.81   50.19
   0   5  -9  941.41   44.00
   0   5  -9  879.91   51.09
   0  -5   9  899.51   51.69
   0   4  -9    9.20    6.80
   0   4  -9    4.40    5.50
   0   4  -9    2.60   12.10
   0   4  -9   16.70   15.20
   0   4  -9   -5.10    6.60
   0  -4   9  -15.00   11.60
   0   3  -9 1847.22   85.29
   0   3  -9 1917.11   79.59
   0   3  -9 1999.20   80.59
   0   3  -9 1952.40   79.99
   0   3  -9 1827.02   83.89
   0  -3   9 1918.41   84.79
   0   2  -9    0.10   10.80
   0   2  -9    5.20    9.40
   0   2  -9   -1.60    6.90
   0   2  -9    0.10    6.10
   0   2  -9    2.40    3.70
   0   2  -9    0.80    9.70
   0   1  -9 2510.95  103.79
   0   1  -9 2477.75  104.89
   0   1  -9 2458.15  103.99
   0   1  -9 2474.55  105.39
   0   0  -9    0.70    7.90
   0   0  -9   -1.40    7.10
   0   0  -9    3.10    8.00
   0   0  -9   -3.50    8.30
   0   0  -9   10.30    7.70
   0  -1  -9 2391.86  102.99
   0  -1  -9 2393.76  101.99
   0  -1  -9 2488.75  101.29
   0  -1  -9 2430.26   98.19
   0  -2  -9    4.30    5.50
   0  -2  -9    2.70    4.40
   0  -2  -9    5.80    6.90
   0  -2  -9   13.00    8.10
   0  -2  -9   10.60   10.30
   0  -3  -9 1923.31   78.49
   0  -3  -9 2007.30   83.39
   0  -3  -9 1826.22   78.89
   0  -3  -9 1928.61   80.59
   0   3   9 1916.41   82.39
   0   3   9 1963.00   79.59
   0  -4  -9   -1.20    7.10
   0  -4  -9   -9.90   10.20
   0  -4  -9  -12.90   13.00
   0   4   9    6.20   11.10
   0   4   9    6.10    8.50
   0  -5  -9  872.81   46.40
   0   5   9  902.91   46.80
   0  -6  -9    3.50   16.50
   0  -6  -9   -0.30   21.90
   0   6   9   -8.60   18.00
   0  -7  -9  407.36   41.10
   0   8 -10   32.00   38.10
   0   8 -10   -7.20   24.90
   0  -8  10   29.20   38.00
   0   7 -10  -14.00   16.50
   0   7 -10   -2.30   28.60
   0  -7  10  -24.60   25.50
   0   5 -10   -2.50   20.50
   0   5 -10    8.30    9.70
   0   5 -10   11.90   18.20
   0   5 -10   -1.30   20.70
   0  -5  10    3.10   17.50
   0   4 -10  -16.10   14.20
   0   4 -10    4.70    7.90
   0   4 -10   10.50    6.60
   0   4 -10    3.00    7.40
   0   4 -10    8.30   17.40
   0  -4  10   14.80   15.10
   0   3 -10   -0.70   12.40
   0   3 -10   -4.00    5.30
   0   3 -10  -11.80   13.80
   0   3 -10    1.30    8.00
   0   3 -10    1.80    8.20
   0   3 -10  -13.40   11.80
   0  -3  10   -0.30   11.00
   0   2 -10   30.10    9.60
   0   2 -10   31.20   12.60
   0   2 -10   46.90   12.50
   0   2 -10   55.09    5.50
   0   2 -10   38.20    8.60
   0   2 -10   49.10   12.40
   0   1 -10    2.70    8.80
   0   1 -10   -2.30    7.40
   0   1 -10    3.40   11.00
   0   1 -10   -6.80   10.00
   0   1 -10    1.80    9.00
   0   0 -10    1.50    9.10
   0   0 -10   -5.70    7.50
   0   0 -10   11.50   10.10
   0   0 -10   14.30    8.80
   0   0 -10   -4.60    8.50
   0   0 -10    3.50   10.10
   0  -1 -10    7.50    7.80
   0  -1 -10    0.40    9.50
   0  -1 -10    8.70    8.70
   0  -1 -10    0.60    3.30
   0  -1 -10   -0.30   10.10
   0  -1 -10    7.10    9.50
   0  -2 -10   36.00    9.70
   0  -2 -10   47.40   13.60
   0  -2 -10   51.99    6.30
   0  -2 -10   55.09    8.30
   0  -2 -10   62.49   11.20
   0  -3 -10   -7.20   12.90
   0  -3 -10   13.50   10.60
   0  -3 -10    2.90    6.10
   0  -3 -10    0.40    6.40
   0  -3 -10   -0.40    5.20
   0   3  10    7.10    5.30
   0   3  10    4.20   11.80
   0  -4 -10    7.00    7.70
   0  -4 -10    1.90   11.80
   0   4  10    8.00    8.10
   0   4  10   18.90   19.00
   0  -5 -10    3.20   14.50
   0  -5 -10   -1.20   20.60
   0   5  10   -7.30   15.70
   0  -6 -10   35.20   18.90
   0   7 -11    2.10   37.90
   0   7 -11   46.20   19.50
   0  -7  11   54.19   32.80
   0   6 -11    9.90   25.80
   0   6 -11    1.90   14.20
   0  -6  11    0.20   24.30
   0   5 -11  183.08   16.60
   0   5 -11  171.08   26.60
   0  -5  11  194.08   26.20
   0   4 -11    0.90   15.40
   0   4 -11   -3.20    7.80
   0   4 -11   23.20   22.40
   0   4 -11   15.00   21.60
   0   4 -11   -5.90    7.70
   0  -4  11   13.70   18.10
   0   3 -11   68.99   17.30
   0   3 -11   58.29   10.20
   0   3 -11   72.19   20.30
   0   3 -11   61.79   16.30
   0   3 -11   70.59    8.00
   0   3 -11   58.79   11.70
   0   2 -11   -5.60    4.10
   0   2 -11    1.40   13.60
   0   2 -11   -2.80   15.40
   0   2 -11    4.10    8.80
   0   2 -11   -8.80   11.50
   0   2 -11   -3.30   10.10
   0   1 -11  259.27   20.90
   0   1 -11  273.57   25.70
   0   1 -11  263.27   22.80
   0   1 -11  313.87   23.30
   0   1 -11  250.77   23.60
   0   0 -11   13.20   12.30
   0   0 -11    3.80    9.80
   0   0 -11   14.70   10.60
   0   0 -11    7.10   10.80
   0   0 -11   -2.50   10.90
   0   0 -11   -2.00    9.50
   0  -1 -11  270.57   22.50
   0  -1 -11  275.27   13.30
   0  -1 -11  291.17   24.70
   0  -1 -11  302.87   20.50
   0  -1 -11  238.18   22.90
   0  -1 -11  252.47   23.40
   0  -2 -11    2.90   14.90
   0  -2 -11    2.80    8.00
   0  -2 -11   -8.90    4.90
   0  -2 -11    2.90   10.30
   0  -2 -11    3.60   10.90
   0  -3 -11   80.39    8.60
   0  -3 -11   72.59    9.10
   0  -3 -11   70.99   10.00
   0  -3 -11   79.99   14.50
   0  -4 -11    8.90   13.40
   0   4  11   19.80   14.40
   0   4  11   -2.30   10.40
   0  -5 -11  169.48   21.20
   0  -6 -11   -6.40   20.00
   0   7 -12  -27.70   37.50
   0   7 -12  -10.40   19.40
   0  -7  12  -22.30   36.10
   0   6 -12  273.17   22.80
   0   6 -12  221.18   33.00
   0  -6  12  193.88   33.00
   0   5 -12    3.90   11.20
   0   5 -12   -0.20   22.80
   0   4 -12  668.23   32.70
   0   4 -12  664.33   45.90
   0   4 -12  630.44   48.30
   0   4 -12  596.24   54.29
   0   3 -12    7.20    6.40
   0   3 -12  -13.30   19.30
   0   3 -12    1.40   21.20
   0   3 -12   -6.20   11.70
   0   3 -12    8.70   10.10
   0   3 -12   12.50   15.00
   0   2 -12 1231.08   59.69
   0   2 -12 1200.98   56.19
   0   2 -12 1190.38   60.49
   0   2 -12 1101.99   61.89
   0   2 -12 1228.98   55.49
   0   1 -12    3.70   10.50
   0   1 -12    9.50   14.10
   0   1 -12   -4.60   12.70
   0   1 -12   -7.70   12.00
   0   1 -12    9.90   12.60
   0   1 -12   -2.00   15.90
   0   0 -12  703.33   44.00
   0   0 -12  804.52   43.00
   0   0 -12  847.32   43.70
   0   0 -12  826.92   42.10
   0   0 -12  832.32   41.90
   0   0 -12  813.92   42.90
   0  -1 -12    5.60   10.60
   0  -1 -12  -14.80   11.30
   0  -1 -12  -28.60   14.10
   0  -1 -12   -1.30   12.80
   0  -1 -12    6.50   13.20
   0  -2 -12 1194.98   50.49
   0  -2 -12 1220.88   56.29
   0  -2 -12 1205.88   56.99
   0  -2 -12 1228.58   53.79
   0  -2 -12 1072.19   58.59
   0  -3 -12   -0.70    8.40
   0  -3 -12   15.40   13.50
   0  -3 -12   -3.00    6.80
   0  -3 -12   29.20   19.40
   0  -4 -12  641.14   40.40
   0   4  12  668.73   31.90
   0   4  12  705.03   31.80
   0  -5 -12  -12.60   17.80
   0   6 -13   17.30   16.00
   0   6 -13   41.70   30.20
   0  -6  13   -6.00   52.59
   0   5 -13  199.68   18.40
   0   5 -13  145.29   31.00
   0   4 -13   -3.00   15.60
   0   3 -13  131.39   21.30
   0   3 -13  128.69   28.00
   0   3 -13  112.69   26.20
   0   3 -13  137.79   11.00
   0   3 -13  147.39   16.10
   0   2 -13    7.10   11.90
   0   2 -13    4.00   18.90
   0   2 -13   12.30   14.40
   0   1 -13  200.88   19.50
   0   1 -13  225.88   23.70
   0   1 -13  226.38   26.10
   0   1 -13  240.08   23.50
   0   1 -13  268.27   26.40
   0   1 -13  226.98   22.40
   0   0 -13   -1.90   17.80
   0   0 -13  -16.40   16.00
   0   0 -13    6.50   13.50
   0   0 -13  -12.80   12.70
   0   0 -13   -0.90   15.80
   0   0 -13   -2.40   13.20
   0  -1 -13  210.08   21.80
   0  -1 -13  219.38   22.80
   0  -1 -13  224.78   24.40
   0  -1 -13  266.37   24.60
   0  -1 -13  228.98   21.80
   0  -1 -13  286.77   24.30
   0  -2 -13    4.10   14.60
   0  -2 -13   -3.10   10.90
   0  -2 -13  -17.90   16.20
   0  -2 -13   -3.50   20.40
   0  -3 -13  131.29   19.70
   0  -3 -13  146.59   12.80
   0  -3 -13   92.79   27.70
   0  -4 -13   17.50   18.10
   0   6 -14   31.00   33.80
   0   6 -14   39.20   27.70
   0   5 -14  -10.20   22.70
   0   4 -14   32.30   10.70
   0   4 -14   39.40   26.10
   0   3 -14   11.20   21.40
   0   3 -14    1.40    7.00
   0   3 -14   28.60   29.90
   0   2 -14   74.59   21.00
   0   2 -14   61.29   15.80
   0   2 -14   33.50   27.40
   0   2 -14   41.40   22.60
   0   1 -14   29.00   21.30
   0   1 -14  -13.60   18.10
   0   1 -14  -18.30   13.90
   0   1 -14    5.90   23.60
   0   1 -14   -9.00   17.20
   0   1 -14  -12.50   15.50
   0   0 -14   86.09   19.10
   0   0 -14  115.69   18.50
   0   0 -14   55.99   23.30
   0   0 -14  113.99   22.60
   0   0 -14   98.99   18.00
   0   0 -14   99.69   20.90
   0  -1 -14   15.80   16.30
   0  -1 -14   -1.80   24.20
   0  -1 -14    4.20   17.70
   0  -1 -14   -5.20   21.60
   0  -1 -14    3.70   14.80
   0  -1 -14   -1.60   16.40
   0  -2 -14   66.99   21.90
   0  -2 -14   81.99   19.10
   0  -2 -14   44.00   20.00
   0  -2 -14   27.00   27.50
   0  -3 -14  -17.90   18.00
   0   5 -15   78.09   37.90
   0   5 -15   27.80   16.70
   0   4 -15  -37.20   29.00
   0   4 -15    3.70   10.30
   0   3 -15   51.59   24.50
   0   2 -15   -3.90   20.50
   0   2 -15   -3.90   16.10
   0   2 -15  -34.60   27.80
   0   2 -15  -14.40   21.80
   0   1 -15  115.99   22.70
   0   1 -15  101.29   31.60
   0   1 -15  123.69   26.90
   0   1 -15  106.89   22.50
   0   1 -15  144.59   23.70
   0   0 -15   12.60   18.10
   0   0 -15    1.20   23.40
   0   0 -15  -11.90   24.10
   0   0 -15  -15.50   19.10
   0   0 -15    5.00   17.30
   0   0 -15   -9.90   37.80
   0  -1 -15   96.99   21.50
   0  -1 -15  133.99   20.60
   0  -1 -15  119.19   22.30
   0  -2 -15    9.00   20.60
   0  -3 -15   27.60   25.10
   0   4 -16   94.09   34.40
   0   4 -16   71.39   12.30
   0   3 -16   10.70   28.90
   0   2 -16  108.49   39.70
   0   2 -16  116.69   27.50
   0   1 -16   12.00   22.40
   0   1 -16   -0.60   19.90
   0   1 -16   -9.50   24.00
   0   0 -16   53.39   23.80
   0   0 -16   30.40   21.00
   0   0 -16   42.90   22.00
   0  -1 -16    8.10   22.30
   0  -1 -16   26.20   23.50
   0  -2 -16   56.29   27.60
   0  -3 -16   16.10   34.50
   0  -4 -16   75.09   36.10
   0   3 -17   59.89   33.50
   0   3 -17   46.80   40.30
   0   2 -17   10.50   29.00
   0   2 -17   -5.80   30.60
   0   1 -17  182.98   55.29
   0   1 -17  135.39   29.70
   0   0 -17    3.70   24.10
   0  -1 -17  146.39   29.50
   0  -3 -17   91.89   35.90
   0   2 -18  -24.70   34.40
   0  -1 -18    0.80   32.20
   0  -2 -18   15.30   37.80
   0  -1 -19   58.59   51.59
   1  -2 -18   67.19   37.30
   1  -1 -18  -13.90   34.60
   1   2 -18   45.20   35.50
   1   3 -18   33.70   45.10
   1  -3 -17   27.60   35.20
   1  -1 -17   -0.60   26.00
   1   0 -17  165.38   29.00
   1   1 -17    8.70   28.90
   1   1 -17   27.40   25.90
   1   2 -17  139.49   32.50
   1   2 -17  112.49   34.60
   1   3 -17  -14.70   31.40
   1  -3 -16   53.49   30.60
   1  -2 -16   15.30   26.00
   1  -1 -16  125.39   26.10
   1  -1 -16   98.29   39.60
   1   0 -16   80.49   25.10
   1   0 -16   75.59   21.50
   1   0 -16   95.69   23.20
   1   1 -16  115.39   25.00
   1   1 -16   78.19   25.60
   1   1 -16   72.09   21.10
   1   2 -16   44.60   27.80
   1   2 -16   31.70   25.20
   1   3 -16   23.70   30.60
   1   3 -16   67.29   29.10
   1   4 -16   41.30   11.70
   1   4 -16   53.19   34.50
   1  -2 -15   99.49   26.70
   1  -1 -15  108.09   19.90
   1  -1 -15  110.19   30.70
   1  -1 -15   92.19   21.80
   1   0 -15  134.19   21.10
   1   0 -15  155.38   23.50
   1   0 -15  101.79   26.30
   1   0 -15  158.08   22.40
   1   0 -15  148.29   27.20
   1   1 -15   57.79   28.10
   1   1 -15  148.69   23.30
   1   1 -15   93.19   19.20
   1   1 -15  132.29   23.10
   1   1 -15   80.49   28.50
   1   2 -15  114.49   26.40
   1   2 -15  129.99   23.70
   1   3 -15  182.28   28.10
   1   4 -15   76.19   31.00
   1   4 -15   88.89   12.80
   1   5 -15   18.40   15.00
   1   5 -15   35.90   35.20
   1  -4 -14  140.09   30.30
   1  -3 -14  194.98   24.60
   1  -2 -14  188.98   22.90
   1  -2 -14  184.88   25.00
   1  -2 -14  125.99   26.10
   1  -1 -14  223.28   40.40
   1  -1 -14  318.17   31.80
   1  -1 -14  233.18   26.30
   1  -1 -14  232.28   28.10
   1  -1 -14  247.98   25.00
   1   0 -14  489.75   38.10
   1   0 -14  379.46   40.60
   1   0 -14  531.25   33.80
   1   0 -14  460.35   33.10
   1   0 -14  420.56   36.60
   1   0 -14  445.46   39.00
   1   1 -14  268.27   28.70
   1   1 -14  209.78   29.90
   1   1 -14  238.58   24.10
   1   1 -14  220.08   27.90
   1   1 -14  269.87   26.50
   1   1 -14  199.88   28.70
   1   2 -14  151.98   24.40
   1   2 -14  188.78   19.50
   1   2 -14  213.18   29.80
   1   2 -14  212.18   25.70
   1   2 -14  195.28   28.60
   1   3 -14  194.78   14.50
   1   3 -14  146.59   24.90
   1   4 -14  167.68   30.30
   1   4 -14  146.79   14.20
   1   6 -14  104.49   37.80
   1   6 -14   83.19   30.20
   1  -4 -13   66.59   20.30
   1  -3 -13   51.79   24.50
   1  -3 -13   62.29   18.20
   1  -2 -13   84.49   13.20
   1  -2 -13   73.89   19.00
   1  -2 -13   85.29   17.80
   1  -2 -13  106.39   23.00
   1  -1 -13   15.10   17.80
   1  -1 -13   36.90   13.00
   1  -1 -13   10.30   16.30
   1  -1 -13   20.40   14.70
   1   0 -13  134.29   17.30
   1   0 -13  122.19   18.20
   1   0 -13  120.09   19.10
   1   0 -13  130.09   17.20
   1   0 -13  117.69   20.40
   1   0 -13  137.39   19.80
   1   1 -13   20.80   12.40
   1   1 -13    7.70   14.50
   1   1 -13   14.90   15.30
   1   1 -13   21.80   17.90
   1   1 -13   19.10   18.60
   1   1 -13   14.40   14.10
   1   2 -13   87.49   16.20
   1   2 -13  126.89   22.70
   1   2 -13  105.69   15.20
   1   3 -13   62.39    8.40
   1   3 -13   63.39   13.10
   1   3 -13   64.59   22.80
   1   3 -13   48.20   17.70
   1   3 -13   81.89   25.60
   1   5 -13  -45.90   24.70
   1   5 -13    2.10   12.10
   1   6 -13   44.70   16.90
   1   6 -13   38.00   33.30
   1  -5 -12   11.00   19.00
  -1   4  12   65.29   10.60
  -1   4  12   54.59    9.40
   1  -4 -12   27.10   16.80
   1  -3 -12   -2.90   19.20
   1  -3 -12    5.00    7.00
   1  -3 -12   -6.20   13.80
   1  -2 -12   65.59   13.80
   1  -2 -12   92.99   11.70
   1  -2 -12   79.59   15.50
   1  -2 -12   94.99   19.20
   1  -1 -12    3.00   13.90
   1  -1 -12   -0.90   13.60
   1  -1 -12   -2.00   14.60
   1  -1 -12    4.10   12.20
   1  -1 -12    0.00   10.10
   1   0 -12   33.00   13.90
   1   0 -12   24.50   12.80
   1   0 -12   14.60   11.10
   1   0 -12   43.70   14.90
   1   0 -12   14.20   13.50
   1   0 -12   20.50   11.80
   1   1 -12   -6.20   14.50
   1   1 -12    5.40   11.80
   1   1 -12   20.00   16.10
   1   1 -12   -3.30   10.00
   1   1 -12    4.90   12.30
   1   1 -12   -3.90   13.30
   1   2 -12   69.59   16.20
   1   2 -12   57.69   17.70
   1   2 -12   71.29   12.50
   1   2 -12   68.39   13.50
   1   2 -12   87.59    8.10
   1   2 -12   63.89   18.70
   1   3 -12   -6.30   20.10
   1   3 -12   21.20   16.40
   1   3 -12   -1.30   32.90
   1   3 -12   16.20    6.60
   1   3 -12   11.60   11.10
   1   3 -12   -5.60    9.50
   1   4 -12   37.70   25.00
   1   4 -12   34.60   25.30
   1   4 -12   66.29   20.20
   1   4 -12   46.60    9.90
   1   5 -12    8.50   22.00
   1   5 -12   13.80   11.30
  -1  -6  12   12.60   28.90
   1   6 -12   15.60   29.60
   1   6 -12   14.00   14.80
  -1  -7  12    8.20   32.40
   1   7 -12   -5.10   37.80
   1   7 -12   10.20   20.60
   1  -6 -11  716.73   54.29
  -1   5  11   65.29   20.30
   1  -5 -11   55.19   17.70
  -1   4  11 1567.54   67.39
  -1   4  11 1561.84   71.89
   1  -4 -11 1521.65   71.89
   1  -3 -11   97.79    8.60
   1  -3 -11   86.09    9.90
   1  -3 -11   97.29   15.10
   1  -3 -11   97.79    9.80
   1  -2 -11 2189.68  101.89
   1  -2 -11 2392.96   95.49
   1  -2 -11 2243.88   98.39
   1  -2 -11 2407.26   97.39
   1  -2 -11 2381.76  100.69
   1  -1 -11  118.39   16.30
   1  -1 -11  121.89   12.70
   1  -1 -11  103.09   14.00
   1  -1 -11  128.39   16.00
   1   0 -11 2669.23  115.99
   1   0 -11 2499.15  115.79
   1   0 -11 2735.33  115.49
   1   0 -11 2935.71  115.59
   1   0 -11 2742.43  115.99
   1   1 -11  108.19   15.50
   1   1 -11   87.19   13.00
   1   1 -11  113.59   15.30
   1   1 -11   89.39   15.50
   1   1 -11   69.69   15.30
   1   1 -11  104.19   12.80
   1   2 -11 2123.79  103.09
   1   2 -11 2327.87   98.59
   1   2 -11 2428.86   95.09
   1   2 -11 2381.06  102.69
   1   2 -11 2362.76   98.79
   1   2 -11 2347.86  102.59
   1   3 -11   53.99   18.50
   1   3 -11  101.89    9.30
   1   3 -11  106.89   11.20
   1   3 -11  114.39   17.20
   1   3 -11   92.09   11.70
   1   3 -11   76.69   18.80
  -1  -4  11 1453.85   70.59
   1   4 -11 1513.85   72.19
   1   4 -11 1445.16   72.49
   1   4 -11 1308.57   73.29
   1   4 -11 1508.85   63.39
   1   4 -11 1431.76   62.39
  -1  -5  11    4.60   20.40
   1   5 -11   32.10   11.50
   1   5 -11   24.60   21.60
  -1  -6  11  743.43   51.79
   1   6 -11  759.52   55.99
   1   6 -11  715.43   41.80
  -1  -7  11   38.90   30.10
   1   7 -11    6.10   33.20
   1   7 -11   16.50   19.30
   1  -7 -10   16.60   24.20
   1  -6 -10  640.14   42.50
  -1   5  10  105.29   19.30
   1  -5 -10   43.40   21.60
   1  -5 -10   29.40   15.60
  -1   4  10 1124.99   54.89
  -1   4  10 1129.19   50.89
   1  -4 -10 1123.49   55.29
   1  -4 -10 1180.48   51.59
  -1   3  10  240.88   13.60
  -1   3  10  185.18   17.40
  -1   3  10  196.38   12.70
   1  -3 -10  197.28   11.90
   1  -3 -10  192.08   18.10
   1  -3 -10  193.48   14.40
   1  -3 -10  193.18   13.20
   1  -2 -10 1696.03   71.59
   1  -2 -10 1689.03   73.99
   1  -2 -10 1800.32   72.99
   1  -2 -10 1761.32   77.19
   1  -2 -10 1699.73   75.79
   1  -1 -10  247.38   19.70
   1  -1 -10  275.17   18.50
   1  -1 -10  255.27   19.60
   1  -1 -10  245.08   21.40
   1   0 -10 2439.76  114.99
   1   0 -10 2835.22  114.89
   1   0 -10 2783.62  115.39
   1   0 -10 2829.22  115.39
   1   0 -10 2749.62  114.99
   1   1 -10  305.67   23.20
   1   1 -10  286.77   21.20
   1   1 -10  274.47   19.00
   1   1 -10  259.57   19.10
   1   1 -10  257.47   22.60
   1   2 -10 1770.92   76.19
   1   2 -10 1771.82   69.49
   1   2 -10 1685.33   72.39
   1   2 -10 1599.04   76.79
   1   2 -10 1650.83   72.09
   1   2 -10 1616.84   75.79
   1   3 -10  192.88   20.80
   1   3 -10  183.98   14.80
   1   3 -10  192.68   13.40
   1   3 -10  187.28   15.40
   1   3 -10  194.08   19.70
  -1  -4  10 1208.68   57.69
   1   4 -10 1127.49   51.39
   1   4 -10 1115.79   48.90
   1   4 -10 1063.99   57.19
   1   4 -10 1177.18   58.09
   1   4 -10 1161.18   48.40
  -1  -5  10  102.89   21.70
   1   5 -10   61.39   22.50
   1   5 -10   29.10   25.70
   1   5 -10   85.29   12.60
   1   5 -10   79.79   20.80
  -1  -6  10  433.86   48.00
   1   6 -10  702.53   65.59
   1   6 -10  595.54   42.60
  -1  -7  10   43.30   27.10
   1   7 -10   10.50   17.40
   1   7 -10   38.00   26.70
  -1  -8  10  157.48   47.20
   1   8 -10  158.18   41.00
   1   8 -10   84.89   25.40
   1  -7  -9   -0.30   21.80
  -1   6   9  -20.80   18.70
   1  -6  -9  -14.90   16.30
   1  -6  -9   23.90   23.30
   1  -5  -9   -5.30   13.60
  -1   4   9   23.70   12.40
  -1   4   9   22.00    8.90
   1  -4  -9   12.70    7.70
   1  -4  -9   19.10   11.20
  -1   3   9  114.29    9.50
   1  -3  -9  126.69   10.20
   1  -3  -9  100.49    7.40
   1  -3  -9  113.49    8.40
   1  -3  -9   89.29   12.90
   1  -2  -9    3.20    6.50
   1  -2  -9    4.10    8.30
   1  -2  -9    2.60    4.40
   1  -2  -9    7.70    9.70
   1  -2  -9    3.90    5.60
   1  -1  -9    2.30    6.30
   1  -1  -9    6.50    7.60
   1  -1  -9    5.30    7.20
   1  -1  -9    9.60    3.20
   1  -1  -9   21.00    9.50
   1   0  -9    0.70    8.30
   1   0  -9   27.00   16.00
   1   0  -9   12.20    8.40
   1   0  -9    9.20    7.20
   1   0  -9    9.50    8.40
   1   1  -9   13.70   10.80
   1   1  -9   13.40    6.80
   1   1  -9   13.90    7.50
   1   1  -9   -1.60    7.00
   1   2  -9   -9.50    6.50
   1   2  -9   -6.40    5.70
   1   2  -9    2.50    3.70
   1   2  -9  -13.40   10.60
   1   2  -9   -2.50    9.30
   1   2  -9    3.70   11.00
  -1  -3   9  125.69   15.80
   1   3  -9  113.49   16.20
   1   3  -9   96.79    8.90
   1   3  -9  102.99    9.60
   1   3  -9  107.39   14.40
   1   3  -9  111.19   10.80
  -1  -4   9    0.50   12.40
   1   4  -9   18.30   14.00
   1   4  -9    4.80    6.80
   1   4  -9   12.90   12.40
   1   4  -9   13.70    5.70
   1   4  -9   14.70    5.00
  -1  -5   9   17.00   16.40
   1   5  -9    8.70    9.10
   1   5  -9  -12.30   20.70
   1   5  -9  -24.20   15.60
   1   5  -9   17.80   18.20
  -1  -6   9   33.20   20.90
   1   6  -9    7.90   11.80
   1   6  -9   -5.20   20.00
  -1  -7   9  -17.50   24.30
   1   7  -9  -10.70   16.20
   1   7  -9    7.00   24.80
  -1  -8   9    2.30   31.40
   1   8  -9    4.60   22.70
   1   8  -9   40.90   38.80
   1  -7  -8   34.80   21.30
  -1   6   8   28.20   17.80
   1  -6  -8   30.90   21.20
   1  -6  -8   21.50   16.00
  -1   5   8  101.09   17.10
  -1   5   8   93.09   15.90
  -1   5   8   52.39   13.80
   1  -5  -8   94.79   15.20
   1  -5  -8  113.19   13.60
  -1   4   8   -3.00   10.30
  -1   4   8   -8.10    7.10
  -1   4   8    6.40   11.00
   1  -4  -8    4.90    9.80
   1  -4  -8   23.70   12.80
   1  -4  -8    4.30    6.60
  -1   3   8  105.09   11.80
  -1   3   8   97.09   13.60
  -1   3   8  107.69    9.00
   1  -3  -8  119.69   12.70
   1  -3  -8   89.49    8.60
  -1   2   8   46.10    9.00
  -1   2   8   51.39    4.90
  -1   2   8   37.30    4.50
   1  -2  -8   28.80    5.50
   1  -2  -8   35.00    9.80
   1  -2  -8   43.20    5.40
   1  -2  -8   41.80    6.50
   1  -2  -8   43.00    8.40
   1  -1  -8  175.08   14.80
   1  -1  -8  195.98   13.00
   1  -1  -8  205.38   14.20
   1  -1  -8  170.58   14.70
   1  -1  -8  206.28    9.90
   1   0  -8   69.29    9.40
   1   0  -8   78.19   10.00
   1   0  -8   67.29    9.40
   1   0  -8   84.49    9.90
   1   1  -8  156.18   13.50
   1   1  -8  191.28   15.50
   1   1  -8  196.38   13.10
   1   1  -8  175.78   15.20
   1   1  -8  205.68   16.40
   1   2  -8   28.60    8.80
   1   2  -8   28.10   10.50
   1   2  -8   25.30   10.10
   1   2  -8   48.10    7.00
   1   2  -8   26.60    5.90
   1   2  -8   41.30    4.90
  -1  -3   8   80.59   12.30
   1   3  -8  102.29   13.40
   1   3  -8  114.39   14.60
   1   3  -8  110.29    9.50
   1   3  -8  122.39   15.40
   1   3  -8  101.29   10.00
   1   3  -8  110.99   10.10
  -1  -4   8    5.40   12.40
   1   4  -8    6.30    6.50
   1   4  -8   11.40    4.60
   1   4  -8    4.50   10.90
   1   4  -8   10.60    3.90
   1   4  -8   -3.00   13.00
   1   4  -8    2.10   11.30
  -1  -5   8   97.69   17.60
   1   5  -8   72.19   11.50
   1   5  -8   81.79   16.10
  -1  -6   8   12.30   18.60
   1   6  -8    8.50   23.90
   1   6  -8   36.30   19.30
   1   6  -8   23.20   23.10
   1   6  -8   -0.50   10.90
  -1  -7   8   20.30   24.70
  -1  -8   8  -38.90   31.40
   1   8  -8   13.00   20.00
   1   8  -8   21.40   28.60
   1   9  -8   19.20   41.60
   1   9  -8  -24.60   29.50
   1  -8  -7   46.70   26.20
   1  -7  -7  137.69   23.50
   1  -7  -7  184.08   26.80
  -1   6   7   69.39   19.80
  -1   6   7   84.39   18.90
   1  -6  -7  100.49   17.70
  -1   5   7  696.93   38.30
  -1   5   7  650.03   36.40
  -1   5   7  604.94   33.70
   1  -5  -7  617.14   33.30
   1  -5  -7  686.43   36.20
  -1   4   7  274.37   22.60
  -1   4   7  301.07   18.20
   1  -4  -7  288.17   20.60
   1  -4  -7  257.57   22.50
   1  -4  -7  255.47   17.40
  -1   3   7  753.22   37.50
  -1   3   7  755.32   33.90
  -1   3   7  749.23   36.20
   1  -3  -7  774.12   36.30
   1  -3  -7  734.23   37.50
   1  -3  -7  755.42   34.00
  -1   2   7  551.64   28.40
  -1   2   7  607.14   29.80
  -1   2   7  575.44   25.50
   1  -2  -7  569.64   26.00
   1  -2  -7  576.44   26.10
   1  -2  -7  604.44   25.60
   1  -2  -7  594.14   30.00
   1  -1  -7 2084.19   82.19
   1  -1  -7 1880.11   82.59
   1  -1  -7 1986.30   83.29
   1  -1  -7 1953.10   79.89
   1  -1  -7 1944.91   81.49
   1   0  -7  574.04   28.60
   1   0  -7  570.74   28.40
   1   0  -7  601.54   28.10
   1   0  -7  609.14   28.60
   1   0  -7  589.54   28.20
   1   1  -7 2007.50   79.09
   1   1  -7 1979.40   81.49
   1   1  -7 2034.20   83.39
   1   1  -7 1961.30   82.99
   1   1  -7 1815.42   82.69
   1   1  -7 1943.11   81.39
  -1  -2   7  602.24   29.90
   1   2  -7  594.84   26.70
   1   2  -7  607.94   30.70
   1   2  -7  587.34   26.90
   1   2  -7  590.94   30.40
   1   2  -7  595.04   26.00
   1   2  -7  557.64   30.30
  -1  -3   7  791.72   38.20
   1   3  -7  670.43   37.80
   1   3  -7  824.52   34.40
   1   3  -7  749.73   32.70
   1   3  -7  768.52   38.10
   1   3  -7  750.92   38.30
   1   3  -7  790.22   33.10
  -1  -4   7  300.07   23.40
   1   4  -7  267.67   12.90
   1   4  -7  259.87   12.40
   1   4  -7  272.27   22.60
   1   4  -7  309.07   23.30
   1   4  -7  266.37   17.30
  -1  -5   7  745.63   40.90
   1   5  -7  629.54   37.20
   1   5  -7  626.34   33.60
  -1  -6   7   71.89   18.80
  -1  -6   7   54.29   11.00
   1   6  -7   99.69   21.00
   1   6  -7   62.29   15.10
   1   7  -7  263.67   28.20
   1   7  -7  173.48   20.80
  -1  -8   7   12.10   31.10
   1   8  -7   -7.50   26.10
   1   8  -7   45.50   20.00
   1   9  -7   77.19   29.30
   1   9  -7   66.99   38.40
   1  -9  -6   63.79   35.50
   1  -8  -6  204.98   29.70
  -1   7   6  175.38   23.10
   1  -7  -6  123.19   22.10
  -1   6   6  457.85   33.10
  -1   6   6  518.75   33.80
   1  -6  -6  467.45   32.90
   1  -6  -6  460.25   32.00
  -1   5   6  405.26   27.50
  -1   5   6  437.96   26.80
   1  -5  -6  361.86   23.20
   1  -5  -6  340.87   25.40
   1  -5  -6  355.36   26.60
  -1   4   6 1152.08   49.60
  -1   4   6 1106.19   51.79
  -1   4   6 1116.09   50.79
   1  -4  -6 1075.99   49.00
   1  -4  -6 1103.39   50.59
   1  -4  -6 1091.49   51.59
  -1   3   6  430.96   25.40
  -1   3   6  426.06   23.90
  -1   3   6  467.95   22.30
   1  -3  -6  472.15   24.20
   1  -3  -6  447.76   22.10
  -1   2   6 1849.11   76.59
  -1   2   6 1943.91   79.89
  -1   2   6 1882.11   78.59
   1  -2  -6 1852.91   79.49
   1  -2  -6 1900.41   76.19
   1  -2  -6 1898.81   75.89
   1  -2  -6 1859.81   76.89
   1  -2  -6 1776.92   78.59
  -1   1   6  478.55   23.60
   1  -1  -6  485.05   23.50
   1  -1  -6  479.25   22.80
   1  -1  -6  483.75   21.90
   1  -1  -6  439.06   21.20
   1  -1  -6  441.86   20.00
   1   0  -6 1891.71   82.69
   1   0  -6 1893.81   82.39
   1   0  -6 1887.31   82.39
   1   0  -6 2207.08   83.09
   1   0  -6 2050.39   82.99
   1   1  -6  487.85   24.00
   1   1  -6  463.15   23.50
   1   1  -6  470.05   20.00
   1   1  -6  476.35   22.10
  -1  -2   6 1906.81   80.39
   1   2  -6 1967.60   77.29
   1   2  -6 1825.82   80.09
   1   2  -6 1832.62   77.29
   1   2  -6 1910.41   77.29
   1   2  -6 1871.31   80.39
  -1  -3   6  423.66   25.30
   1   3  -6  450.25   25.00
   1   3  -6  442.16   19.30
   1   3  -6  448.16   21.60
   1   3  -6  448.86   19.80
  -1  -4   6 1085.69   52.59
   1   4  -6 1155.98   51.69
   1   4  -6 1041.30   50.89
   1   4  -6 1074.99   45.60
   1   4  -6 1118.79   48.60
   1   4  -6 1096.79   51.69
   1   4  -6 1077.29   44.30
  -1  -5   6  354.96   26.50
   1   5  -6  388.26   27.40
   1   5  -6  352.76   27.00
   1   5  -6  361.46   23.00
  -1  -6   6  447.16   28.70
   1   6  -6  456.75   33.40
   1   6  -6  461.85   29.70
  -1  -7   6  189.48   26.90
   1   7  -6  172.38   23.80
   1   7  -6  110.59   24.40
   1   7  -6  164.48   20.60
  -1  -8   6  158.88   30.10
   1   8  -6  165.78   39.90
  -1  -9   6   13.40   38.90
   1   9  -6   36.40   28.10
   1   9  -6  -10.20   33.90
   1  -9  -5   49.30   33.10
   1  -8  -5   65.49   24.30
  -1   7   5   36.70   17.00
   1  -7  -5   76.99   21.40
  -1   6   5  309.47   25.60
  -1   6   5  310.67   27.80
  -1   6   5  260.47   24.70
   1  -6  -5  265.47   23.20
   1  -6  -5  266.87   25.60
   1  -6  -5  216.98   21.30
  -1   5   5  188.08   17.80
  -1   5   5  202.78   18.10
  -1   5   5  154.28   15.80
   1  -5  -5  185.98   16.90
   1  -5  -5  192.78   19.60
   1  -5  -5  173.18   16.50
  -1   4   5  725.83   35.90
  -1   4   5  736.73   35.80
   1  -4  -5  810.52   36.10
   1  -4  -5  667.33   35.70
   1  -4  -5  681.23   35.10
  -1   3   5  614.34   27.80
  -1   3   5  613.64   29.20
  -1   3   5  585.04   30.00
   1  -3  -5  602.14   29.80
   1  -3  -5  555.44   27.30
   1  -3  -5  625.24   30.90
  -1   2   5 1614.24   66.79
  -1   2   5 1662.53   65.49
   1  -2  -5 1604.84   66.89
   1  -2  -5 1501.25   63.99
   1  -2  -5 1584.44   67.49
   1  -2  -5 1546.65   65.39
   1  -2  -5 1594.94   63.89
  -1   1   5  672.73   29.00
  -1   1   5  617.44   29.30
  -1   1   5  655.43   26.60
  -1   1   5  665.23   26.70
   1  -1  -5  609.44   27.90
   1  -1  -5  630.54   26.90
   1  -1  -5  659.33   29.50
   1  -1  -5  637.04   27.60
   1  -1  -5  639.74   29.00
   1   0  -5 2459.85   98.09
   1   0  -5 2360.36   97.69
   1   0  -5 2332.37   97.69
   1   1  -5  700.73   30.40
   1   1  -5  644.44   28.50
   1   1  -5  657.23   27.20
   1   1  -5  623.94   29.80
  -1  -2   5 1603.04   69.59
  -1  -2   5 1584.64   64.59
   1   2  -5 1605.74   64.69
   1   2  -5 1600.94   64.79
   1   2  -5 1528.75   67.29
  -1  -3   5  648.14   31.00
  -1  -3   5  588.04   27.20
   1   3  -5  666.03   31.30
   1   3  -5  577.54   25.20
   1   3  -5  602.24   30.70
   1   3  -5  604.94   27.80
  -1  -4   5  683.83   36.00
  -1  -4   5  690.63   32.70
   1   4  -5  759.72   36.20
   1   4  -5  712.53   35.80
   1   4  -5  715.03   33.70
   1   4  -5  724.83   29.40
  -1  -5   5  145.29   14.00
  -1  -5   5  172.88   17.90
   1   5  -5  162.38   16.80
   1   5  -5  160.98   14.80
   1   5  -5  182.58   18.20
  -1  -6   5  226.08   23.20
  -1  -6   5  272.17   20.70
   1   6  -5  229.98   25.00
   1   6  -5  269.37   28.40
   1   6  -5  276.17   22.70
  -1  -7   5   49.20   19.00
  -1  -7   5  101.19   16.80
   1   7  -5   48.70   24.60
  -1  -8   5   92.59   28.30
   1   8  -5   88.79   24.70
   1   8  -5   72.39   19.30
  -1  -9   5   11.50   35.60
   1   9  -5   36.60   26.60
   1  -9  -4  -27.10   31.10
  -1   8   4   16.70   20.20
   1  -8  -4   34.80   22.50
  -1   7   4  -10.30   14.30
   1  -7  -4   -5.80   16.30
  -1   6   4    4.00   11.10
  -1   6   4    9.80   10.90
  -1   6   4   -8.40   14.00
  -1   6   4    2.40    4.30
  -1   6   4   -3.40    4.90
   1  -6  -4   -1.80   12.30
   1  -6  -4   -2.40    9.00
   1  -6  -4   13.20   11.60
  -1   5   4   10.90   10.40
  -1   5   4   34.50    9.20
  -1   5   4   22.00    9.50
   1  -5  -4   28.90    8.70
   1  -5  -4   14.40   10.30
   1  -5  -4   16.00    9.90
  -1   4   4   58.69    8.00
  -1   4   4   66.39    9.90
  -1   4   4   62.69   10.10
   1  -4  -4   69.69    8.50
   1  -4  -4   53.99    9.50
  -1   3   4   89.89    8.80
  -1   3   4   78.49    8.90
   1  -3  -4   69.49    8.20
   1  -3  -4   76.49    8.20
  -1   2   4  424.76   19.00
  -1   2   4  417.76   20.30
  -1   2   4  415.66   20.70
   1  -2  -4  388.96   18.90
   1  -2  -4  421.06   20.50
   1  -2  -4  417.46   20.40
  -1   1   4  345.37   16.60
  -1   1   4  315.47   14.20
  -1   1   4  322.37   15.80
   1  -1  -4  316.07   15.80
   1  -1  -4  330.07   14.50
   1  -1  -4  334.37   14.40
   1  -1  -4  350.26   16.30
   1  -1  -4  302.07   14.60
  -1   0   4  101.59    7.20
   1   0  -4  117.69    7.20
   1   0  -4  113.89    7.70
   1   0  -4   99.49    4.80
   1   0  -4   93.99    7.00
  -1  -1   4  339.67   14.00
  -1  -1   4  314.47   16.50
   1   1  -4  329.57   15.10
   1   1  -4  346.27   16.80
   1   1  -4  332.57   16.70
   1   1  -4  342.27   14.50
  -1  -2   4  420.56   17.90
  -1  -2   4  403.16   20.70
   1   2  -4  385.76   20.30
   1   2  -4  379.96   18.10
   1   2  -4  411.16   17.00
   1   2  -4  383.06   20.50
  -1  -3   4   95.99    5.40
  -1  -3   4   78.69    9.20
  -1  -3   4   93.99    8.20
   1   3  -4   90.69    5.10
   1   3  -4   92.69    8.70
   1   3  -4  118.59   10.90
   1   3  -4  118.59   10.80
  -1  -4   4   42.70    9.70
   1   4  -4   60.69    4.90
   1   4  -4   50.49    7.00
   1   4  -4   49.70    9.10
   1   4  -4   44.80    9.40
  -1  -5   4   44.00   12.20
  -1  -5   4   25.40    7.90
  -1  -5   4   19.20    4.10
   1   5  -4   14.60   11.20
   1   5  -4   15.60   10.30
   1   5  -4   17.90    8.40
   1   5  -4   14.20    4.00
  -1  -6   4    8.60    8.70
  -1  -6   4   -2.30    5.10
  -1  -6   4   -3.30   12.50
   1   6  -4   14.10    9.80
   1   6  -4   -1.80   12.30
   1   6  -4   -5.50   14.50
   1   6  -4    2.70   13.50
  -1  -7   4    3.90   13.30
  -1  -7   4   -0.60   16.50
   1   7  -4    0.10   13.90
   1   7  -4  -11.50   14.90
   1   7  -4   15.30   22.60
   1   7  -4   -3.20   17.70
  -1  -8   4   15.10   24.60
   1   8  -4   26.50   21.00
   1   8  -4   19.40   21.30
  -1  -9   4   18.80   33.20
   1  -9  -3   10.50   30.70
  -1   8   3   90.79   20.40
   1  -8  -3   92.49   23.90
  -1   7   3  159.88   19.10
  -1   7   3  235.88   31.60
   1  -7  -3  124.09   17.40
   1  -7  -3  163.68   21.10
   1  -7  -3  119.89   24.20
  -1   6   3  249.68   15.80
  -1   6   3  214.18   21.00
  -1   6   3  217.48   21.00
  -1   6   3  214.18   14.70
  -1   6   3  218.98   19.10
   1  -6  -3  227.98   23.10
   1  -6  -3  262.17   20.70
   1  -6  -3  236.78   20.90
  -1   5   3  599.74   30.80
  -1   5   3  586.14   30.50
  -1   5   3  580.44   25.60
  -1   5   3  555.74   31.80
  -1   5   3  559.74   26.00
   1  -5  -3  596.34   31.80
   1  -5  -3  580.14   29.80
   1  -5  -3  548.75   29.60
  -1   4   3  554.84   22.60
  -1   4   3  492.85   22.10
  -1   4   3  522.25   25.90
  -1   4   3  493.05   26.60
  -1   4   3  500.45   27.10
   1  -4  -3  537.75   25.80
   1  -4  -3  524.95   27.20
   1  -4  -3  498.35   26.20
  -1   3   3   96.99    8.10
  -1   3   3   80.49    8.50
  -1   3   3   77.69    8.00
   1  -3  -3   92.69    8.80
   1  -3  -3   70.89    7.80
  -1   2   3 1017.60   41.70
  -1   2   3  971.20   41.90
   1  -2  -3  915.31   40.50
   1  -2  -3  934.31   41.60
   1  -2  -3  993.80   41.60
  -1   1   3 1253.07   52.09
  -1   1   3 1255.07   51.09
  -1   1   3 1282.07   52.59
   1  -1  -3 1238.98   52.09
   1  -1  -3 1277.27   51.19
   1  -1  -3 1198.18   52.29
   1  -1  -3 1284.27   50.79
  -1   0   3  746.13   31.10
   1   0  -3  708.53   31.30
   1   0  -3  767.02   31.10
   1   0  -3  734.53   29.80
   1   0  -3  731.73   31.10
  -1  -1   3 1223.78   52.79
  -1  -1   3 1241.68   51.19
   1   1  -3 1254.67   52.79
   1   1  -3 1321.37   51.49
   1   1  -3 1281.87   52.99
  -1  -2   3  938.51   38.90
  -1  -2   3  925.61   40.50
   1   2  -3  909.51   39.10
   1   2  -3  911.21   37.50
   1   2  -3  945.71   40.50
   1   2  -3  955.60   40.80
  -1  -3   3   84.79    5.10
  -1  -3   3   92.99    7.60
   1   3  -3   96.19    9.50
   1   3  -3   89.89    5.10
   1   3  -3   97.49    8.50
   1   3  -3   88.79    9.10
  -1  -4   3  508.05   21.70
  -1  -4   3  515.15   24.80
  -1  -4   3  483.35   27.30
   1   4  -3  511.45   25.30
   1   4  -3  476.65   26.90
   1   4  -3  504.65   21.80
   1   4  -3  505.75   26.60
  -1  -5   3  570.34   25.50
  -1  -5   3  596.54   29.80
  -1  -5   3  656.93   32.70
   1   5  -3  577.14   30.50
   1   5  -3  558.44   32.90
   1   5  -3  586.74   25.90
   1   5  -3  531.25   30.90
  -1  -6   3  240.98   22.90
  -1  -6   3  222.98   21.30
  -1  -6   3  255.17   14.40
   1   6  -3  213.78   21.70
   1   6  -3  215.28   14.50
   1   6  -3  215.78   19.00
   1   6  -3  281.27   24.10
  -1  -7   3  152.58   23.00
  -1  -7   3  151.48   18.90
   1   7  -3  116.79   18.50
   1   7  -3  137.39   22.90
   1   7  -3  134.99   18.00
  -1  -8   3   85.89   22.10
   1   8  -3   95.69   27.40
   1  -9  -2   92.69   32.60
  -1   8   2  418.96   34.30
   1  -8  -2  359.46   34.30
  -1   7   2  338.57   29.30
  -1   7   2  294.07   26.40
   1  -7  -2  312.47   25.50
   1  -7  -2  280.57   26.40
   1  -7  -2  261.47   23.20
  -1   6   2  513.95   29.30
  -1   6   2  611.94   36.20
  -1   6   2  610.14   34.80
  -1   6   2  607.04   33.10
   1  -6  -2  650.83   31.50
   1  -6  -2  577.44   32.90
   1  -6  -2  630.04   35.30
  -1   5   2  836.22   37.10
  -1   5   2  872.41   40.40
  -1   5   2  785.22   39.50
  -1   5   2  869.21   36.90
  -1   5   2  788.02   41.10
   1  -5  -2  815.52   38.70
   1  -5  -2  902.51   41.10
   1  -5  -2  819.42   39.50
  -1   4   2 2327.67   98.29
  -1   4   2 2359.66   95.79
  -1   4   2 2283.47   98.49
  -1   4   2 2376.26   98.09
  -1   4   2 2394.06   95.69
   1  -4  -2 2249.47   97.39
   1  -4  -2 2397.76   97.79
   1  -4  -2 2388.16   98.69
  -1   3   2 1454.45   66.69
  -1   3   2 1672.93   66.79
  -1   3   2 1638.04   69.29
  -1   3   2 1677.83   68.99
  -1   3   2 1682.83   68.79
   1  -3  -2 1595.54   68.59
   1  -3  -2 1794.72   69.59
  -1   2   2 7851.21  307.27
  -1   2   2 7800.02  309.27
   1  -2  -2 7612.14  308.67
   1  -2  -2 7531.15  309.07
  -1   1   2 3295.37  123.39
  -1   1   2 2944.91  121.89
  -1   1   2 2889.81  123.29
  -1   1   2 3027.00  122.79
   1  -1  -2 3145.29  123.29
   1  -1  -2 2949.80  123.29
   1  -1  -2 3032.90  121.89
   1  -1  -2 3136.69  122.69
   1   0  -2 3334.87  137.59
   1   0  -2 3521.35  136.99
  -1  -1   2 3062.49  127.19
  -1  -1   2 3126.49  126.19
  -1  -1   2 3239.68  127.19
   1   1  -2 3166.18  125.59
   1   1  -2 3169.88  126.29
   1   1  -2 3159.98  125.59
   1   1  -2 3175.48  127.19
   1   1  -2 3052.19  126.99
  -1  -2   2 7719.43  313.27
  -1  -2   2 7873.11  314.37
   1   2  -2 7861.61  314.17
  -1  -3   2 1652.23   69.09
  -1  -3   2 1721.73   71.09
  -1  -3   2 1700.73   72.39
   1   3  -2 1741.83   71.39
   1   3  -2 1684.13   69.29
   1   3  -2 1659.73   72.09
   1   3  -2 1814.32   72.19
  -1  -4   2 2455.35  100.69
  -1  -4   2 2345.87   96.59
  -1  -4   2 2412.46   98.99
   1   4  -2 2307.77  101.09
   1   4  -2 2387.66   99.89
   1   4  -2 2433.16   96.99
   1   4  -2 2340.37  100.29
  -1  -5   2  864.61   42.30
  -1  -5   2  859.31   36.30
   1   5  -2  839.82   40.80
   1   5  -2  813.52   36.80
   1   5  -2  851.21   42.20
   1   5  -2  858.21   40.60
  -1  -6   2  630.34   36.30
  -1  -6   2  594.64   32.70
  -1  -6   2  595.94   27.80
   1   6  -2  573.74   36.50
   1   6  -2  604.34   33.10
   1   6  -2  613.74   33.90
   1   6  -2  581.84   28.60
   1   6  -2  580.54   34.20
  -1  -7   2  359.36   32.50
  -1  -7   2  349.47   29.20
   1   7  -2  317.17   28.90
   1   7  -2  353.36   28.20
   1   7  -2  309.97   31.00
  -1  -8   2  444.06   33.70
  -1  -8   2  377.66   35.60
   1   8  -2  446.66   36.40
   1   8  -2  386.36   33.10
  -1  -9   2   70.89   30.00
   1  -9  -1  -12.00   28.20
  -1   8   1  246.38   23.50
   1  -8  -1  222.68   28.50
  -1   7   1  101.79   21.20
  -1   7   1  137.29   14.20
  -1   7   1   98.79   17.10
  -1   7   1  102.49   15.00
   1  -7  -1  107.79   14.10
   1  -7  -1   63.29   13.90
   1  -7  -1  112.69   20.20
  -1   6   1  590.14   31.80
  -1   6   1  579.44   34.70
  -1   6   1  562.54   30.40
   1  -6  -1  475.75   30.20
   1  -6  -1  511.15   30.80
   1  -6  -1  543.25   32.20
  -1   5   1  498.55   24.40
  -1   5   1  471.15   24.60
  -1   5   1  484.45   26.50
  -1   5   1  511.15   28.70
  -1   5   1  489.15   25.60
   1  -5  -1  507.85   28.40
   1  -5  -1  457.15   24.50
  -1   4   1  962.40   45.00
  -1   4   1 1078.49   44.40
  -1   4   1  983.40   43.70
  -1   4   1  927.51   42.40
  -1   4   1  999.30   42.50
   1  -4  -1  976.40   43.70
   1  -4  -1  943.21   42.90
   1  -4  -1 1042.10   45.30
  -1   3   1  314.17   15.10
  -1   3   1  333.17   16.30
  -1   3   1  286.67   16.70
  -1   3   1  331.87   15.00
  -1   3   1  316.67   16.40
   1  -3  -1  313.27   17.20
   1  -3  -1  318.57   16.10
   1  -3  -1  291.27   15.60
  -1   2   1 1671.43   65.09
  -1   2   1 1496.85   64.59
  -1   2   1 1542.35   65.39
  -1   2   1 1595.24   64.99
   1  -2  -1 1528.75   64.89
   1  -2  -1 1577.24   64.89
   1  -2  -1 1641.84   65.59
  -1   1   1 1594.24   64.59
  -1   1   1 1583.44   63.59
  -1   1   1 1608.04   64.39
   1  -1  -1 1659.83   64.59
   1  -1  -1 1517.75   64.29
   1  -1  -1 1535.55   64.09
   1  -1  -1 1587.94   63.59
  -1   0   1 1350.66   55.59
  -1   0   1 1379.16   54.89
  -1  -1   1 1547.95   61.99
  -1  -1   1 1565.54   62.49
  -1  -1   1 1559.94   62.49
   1   1  -1 1499.35   62.09
   1   1  -1 1564.44   62.39
   1   1  -1 1447.26   62.39
  -1  -2   1 1627.14   66.09
  -1  -2   1 1514.85   64.19
  -1  -2   1 1659.93   65.89
  -1  -2   1 1543.95   65.39
   1   2  -1 1590.84   64.29
   1   2  -1 1596.44   65.49
   1   2  -1 1580.94   65.89
   1   2  -1 1631.44   65.89
  -1  -3   1  304.37   16.00
  -1  -3   1  284.67   16.60
  -1  -3   1  307.87   14.20
   1   3  -1  332.07   14.60
   1   3  -1  288.57   16.90
   1   3  -1  335.67   16.40
  -1  -4   1  958.40   43.20
  -1  -4   1 1022.70   45.10
  -1  -4   1  963.00   41.10
   1   4  -1  957.20   41.50
   1   4  -1  949.71   44.10
   1   4  -1 1009.30   43.60
   1   4  -1  979.10   43.80
  -1  -5   1  516.65   29.00
  -1  -5   1  511.15   23.20
  -1  -5   1  494.15   26.50
   1   5  -1  490.05   24.10
   1   5  -1  470.75   26.50
   1   5  -1  482.95   26.90
   1   5  -1  487.45   28.90
  -1  -6   1  607.04   34.40
  -1  -6   1  550.84   26.90
  -1  -6   1  531.35   31.00
   1   6  -1  545.75   32.00
   1   6  -1  532.35   27.70
   1   6  -1  535.15   31.00
   1   6  -1  538.45   30.60
   1   6  -1  532.15   34.50
  -1  -7   1   94.09   20.70
  -1  -7   1  108.09   18.00
   1   7  -1  120.69   16.30
   1   7  -1  125.29   18.00
   1   7  -1  150.58   19.70
  -1  -8   1  304.17   30.30
  -1  -8   1  308.37   32.00
   1   8  -1  308.47   29.20
   1   8  -1  280.77   30.30
  -1  -9   1   21.70   30.40
   1  -9   0   18.00   30.50
   1  -8   0    3.50   20.80
  -1   7   0   -4.90   12.70
  -1   7   0   13.70   11.60
  -1   7   0    2.70   14.20
  -1   7   0    3.90   11.50
   1  -7   0   -6.00   10.90
   1  -7   0    3.00   10.30
  -1   6   0   19.60    9.30
  -1   6   0   12.60    9.00
  -1   6   0   14.00    9.90
  -1   6   0    5.90   10.10
  -1   6   0    6.90   14.10
   1  -6   0   -1.90   12.60
   1  -6   0   14.00    8.10
   1  -6   0   -4.60    8.00
  -1   5   0   -5.20    8.80
  -1   5   0   -1.70    7.70
  -1   5   0    4.60    6.90
  -1   5   0   -1.00    6.00
  -1   5   0   -3.80    5.90
   1  -5   0   -0.90    6.80
   1  -5   0   -1.50    5.60
   1  -5   0   -0.70    8.30
  -1   4   0   10.70    7.10
  -1   4   0   13.20    5.30
  -1   4   0   12.70    5.30
  -1   4   0    7.40    5.40
  -1   4   0    7.30    5.60
   1  -4   0    9.60    5.50
   1  -4   0    5.10    6.30
   1  -4   0    7.70    4.70
  -1   3   0    0.20    3.80
  -1   3   0    4.00    3.60
  -1   3   0    5.20    3.60
  -1   3   0    4.90    3.80
  -1   3   0   -2.70    5.00
   1  -3   0   -2.20    3.10
   1  -3   0   -2.00    3.40
   1  -3   0    4.40    4.50
  -1   2   0    2.70    3.30
  -1   2   0    1.80    2.40
  -1   2   0    4.20    2.50
  -1   2   0    3.80    2.30
   1  -2   0    3.30    2.40
   1  -2   0    6.70    3.10
   1  -2   0    4.60    2.40
  -1   1   0    1.90    1.20
  -1   1   0    0.10    1.60
  -1   1   0    1.00    1.30
  -1   1   0    0.40    0.80
   1  -1   0    1.30    1.20
   1  -1   0   -0.10    1.50
   1  -1   0    0.50    1.00
   1  -1   0    1.20    1.20
  -1  -1   0   -0.50    0.90
  -1  -1   0    1.70    1.40
  -1  -1   0    3.00    1.10
   1   1   0   -0.60    2.00
   1   1   0   -1.40    1.00
   1   1   0    0.00    1.50
  -1  -2   0    4.30    2.90
  -1  -2   0    2.80    2.00
  -1  -2   0    6.00    2.60
  -1  -2   0    0.80    2.20
   1   2   0    3.20    2.70
   1   2   0    3.80    2.10
   1   2   0    4.10    2.50
   1   2   0    8.70    3.10
  -1  -3   0    2.00    4.40
  -1  -3   0   -0.80    3.60
  -1  -3   0    3.60    3.10
   1   3   0    4.00    4.70
   1   3   0    1.30    3.00
   1   3   0    3.20    3.60
   1   3   0    0.80    4.00
  -1  -4   0    8.20    7.00
  -1  -4   0    1.20    5.70
   1   4   0   11.60    5.40
   1   4   0   10.80    4.70
   1   4   0    9.60    6.00
   1   4   0   11.40    7.20
  -1  -5   0    1.70    6.50
  -1  -5   0   -3.60    5.40
  -1  -5   0  -14.30    7.50
   1   5   0   -1.70    9.10
   1   5   0   -2.50    5.70
   1   5   0   -2.80    6.90
  -1  -6   0   -0.30    9.10
  -1  -6   0   -1.50    7.60
  -1  -6   0   12.80   12.20
   1   6   0   22.10    9.50
   1   6   0    8.70   10.60
   1   6   0   -9.50   13.40
   1   6   0   16.70    9.90
   1   6   0    9.80    8.00
  -1  -7   0    8.20   14.70
  -1  -7   0    1.10    9.80
  -1  -7   0  -14.90   12.60
   1   7   0    7.00   13.10
   1   7   0   11.50   18.40
   1   7   0   14.00   12.20
   1   7   0    2.80   11.40
  -1  -8   0   -0.30   20.80
  -1  -9   0  -12.30   29.80
  -1 -10   0   29.30   48.70
   1  -9   1   -4.80   30.10
  -1   8  -1  227.98   25.50
  -1   8  -1  275.67   26.60
   1  -8   1  263.57   30.20
   1  -8   1  169.68   23.80
  -1   7  -1  138.49   17.90
  -1   7  -1  104.09   14.00
  -1   7  -1  152.58   20.60
   1  -7   1  156.88   18.30
   1  -7   1  126.19   22.50
  -1   6  -1  569.84   29.00
  -1   6  -1  583.74   36.00
  -1   6  -1  568.94   31.90
  -1   6  -1  533.55   30.60
  -1   6  -1  505.65   33.00
   1  -6   1  597.14   28.20
   1  -6   1  583.44   33.40
   1  -6   1  506.75   30.70
  -1   5  -1  516.25   25.50
  -1   5  -1  536.75   27.50
  -1   5  -1  495.95   26.90
  -1   5  -1  503.85   28.90
  -1   5  -1  492.75   26.50
   1  -5   1  499.45   26.70
   1  -5   1  537.35   29.00
   1  -5   1  499.85   24.40
  -1   4  -1  972.90   42.60
  -1   4  -1  955.70   44.10
  -1   4  -1 1038.70   44.10
  -1   4  -1 1066.59   44.40
  -1   4  -1  926.51   44.90
   1  -4   1 1009.00   43.80
   1  -4   1  950.70   42.10
   1  -4   1  996.20   45.40
  -1   3  -1  310.47   16.20
  -1   3  -1  320.97   15.20
  -1   3  -1  328.47   17.80
  -1   3  -1  305.37   16.50
   1  -3   1  316.97   14.90
   1  -3   1  330.67   17.80
   1  -3   1  289.77   15.90
  -1   2  -1 1525.25   63.19
  -1   2  -1 1608.04   64.39
  -1   2  -1 1573.34   64.59
   1  -2   1 1620.84   63.89
   1  -2   1 1574.04   64.69
   1  -2   1 1429.96   63.09
  -1   1  -1 1452.05   60.19
  -1   1  -1 1413.16   60.39
  -1   1  -1 1566.74   61.09
  -1   1  -1 1520.45   60.89
   1  -1   1 1521.25   60.99
   1  -1   1 1478.25   60.89
  -1   0  -1 1227.78   49.80
  -1   0  -1 1156.48   49.40
   1   0   1 1294.17   50.09
  -1  -1  -1 1538.45   61.69
  -1  -1  -1 1567.54   61.29
  -1  -1  -1 1547.15   61.59
  -1  -1  -1 1492.25   61.09
   1   1   1 1440.96   61.09
   1   1   1 1507.05   61.29
  -1  -2  -1 1633.74   64.89
  -1  -2  -1 1650.03   65.59
  -1  -2  -1 1637.04   65.39
  -1  -2  -1 1598.44   65.59
   1   2   1 1545.35   65.59
   1   2   1 1509.75   64.79
   1   2   1 1657.33   65.49
   1   2   1 1508.05   65.39
  -1  -3  -1  308.87   15.50
  -1  -3  -1  313.87   15.20
  -1  -3  -1  313.47   16.60
   1   3   1  324.47   15.90
   1   3   1  298.47   16.20
   1   3   1  299.07   15.00
   1   3   1  309.07   16.60
  -1  -4  -1  985.40   44.10
  -1  -4  -1 1015.00   44.90
  -1  -4  -1  965.40   42.90
   1   4   1  945.41   44.10
   1   4   1 1006.00   44.50
   1   4   1 1022.50   42.80
   1   4   1  986.90   43.40
  -1  -5  -1  488.75   28.30
  -1  -5  -1  524.85   25.50
  -1  -5  -1  512.75   27.40
   1   5   1  516.45   25.50
   1   5   1  459.85   28.40
   1   5   1  513.65   27.90
   1   5   1  529.85   28.60
  -1  -6  -1  509.65   31.10
  -1  -6  -1  543.05   32.90
  -1  -6  -1  543.05   28.60
   1   6   1  558.94   30.50
   1   6   1  605.04   30.00
   1   6   1  585.74   32.80
   1   6   1  555.24   28.70
   1   6   1  491.45   33.60
  -1  -7  -1  121.99   14.20
  -1  -7  -1   86.79   18.20
  -1  -7  -1  129.19   17.80
   1   7   1  129.49   14.60
   1   7   1  118.49   17.20
   1   7   1  122.29   15.40
  -1  -8  -1  270.17   28.70
   1   8   1  263.37   31.60
  -1  -9  -1   11.80   29.80
  -1 -10  -1   91.39   44.50
   1  -9   2  112.79   43.00
  -1   8  -2  412.86   37.10
  -1   8  -2  423.96   38.20
   1  -8   2  370.46   30.80
  -1   7  -2  278.17   29.40
  -1   7  -2  276.57   28.70
  -1   7  -2  324.17   27.60
  -1   7  -2  300.97   27.00
  -1   7  -2  297.67   22.50
   1  -7   2  319.67   28.00
   1  -7   2  289.87   26.50
  -1   6  -2  607.04   33.90
  -1   6  -2  598.04   34.10
  -1   6  -2  662.83   34.40
   1  -6   2  653.43   37.10
   1  -6   2  549.45   32.10
   1  -6   2  615.54   29.60
  -1   5  -2  823.22   42.20
  -1   5  -2  830.02   41.30
  -1   5  -2  865.41   40.70
  -1   5  -2  876.31   38.30
  -1   5  -2  890.61   41.00
   1  -5   2  863.11   42.90
   1  -5   2  841.22   37.60
  -1   4  -2 2352.86  101.39
  -1   4  -2 2359.76   97.09
  -1   4  -2 2345.17   99.99
  -1   4  -2 2357.76  100.89
  -1   4  -2 2469.15   99.69
   1  -4   2 2262.67   96.79
   1  -4   2 2352.66   98.39
   1  -4   2 2497.65  100.49
  -1   3  -2 1604.64   69.59
  -1   3  -2 1698.93   69.59
  -1   3  -2 1692.43   68.69
  -1   3  -2 1531.05   67.19
   1  -3   2 1600.54   67.19
   1  -3   2 1686.03   69.99
   1  -3   2 1701.63   68.29
  -1   2  -2 7754.52  310.47
  -1   2  -2 7412.56  309.47
   1  -2   2 7910.81  309.47
   1  -2   2 7817.32  310.57
  -1   1  -2 2943.51  124.39
  -1   1  -2 3067.39  123.49
  -1   1  -2 2908.91  123.29
  -1   1  -2 3241.48  124.19
   1  -1   2 3241.78  124.59
   1  -1   2 3115.59  124.19
   1  -1   2 2997.50  123.49
  -1   0  -2 3346.07  125.19
   1   0   2 3066.89  124.39
   1   0   2 2898.21  124.89
  -1  -1  -2 3089.89  124.09
  -1  -1  -2 3049.79  123.89
  -1  -1  -2 3044.50  124.79
  -1  -1  -2 3065.59  123.89
   1   1   2 3176.18  123.99
  -1  -2  -2 6766.42  288.07
  -1  -2  -2 7329.27  288.87
  -1  -2  -2 7156.68  289.17
   1   2   2 7679.03  288.77
   1   2   2 7347.76  287.77
   1   2   2 6908.41  289.07
  -1  -3  -2 1723.63   71.19
  -1  -3  -2 1636.64   70.89
  -1  -3  -2 1720.43   69.59
  -1  -3  -2 1724.03   71.09
   1   3   2 1664.23   69.39
   1   3   2 1809.52   71.29
   1   3   2 1628.84   70.79
   1   3   2 1695.93   71.19
  -1  -4  -2 2450.85   99.69
  -1  -4  -2 2330.17   98.89
  -1  -4  -2 2369.86   98.39
   1   4   2 2299.77   98.89
   1   4   2 2395.66   99.29
   1   4   2 2405.06   98.89
   1   4   2 2359.56   96.99
  -1  -5  -2  907.21   42.40
  -1  -5  -2  827.62   41.00
  -1  -5  -2  861.31   40.30
   1   5   2  863.91   43.50
   1   5   2  903.31   40.80
   1   5   2  867.41   41.80
  -1  -6  -2  551.14   32.80
  -1  -6  -2  628.74   31.90
  -1  -6  -2  622.64   35.70
   1   6   2  608.24   34.90
   1   6   2  558.54   30.00
   1   6   2  631.44   29.80
   1   6   2  626.44   32.90
   1   6   2  596.24   35.00
  -1  -7  -2  300.47   28.70
  -1  -7  -2  343.27   30.50
  -1  -7  -2  320.97   25.20
   1   7   2  353.06   22.80
   1   7   2  322.67   29.00
  -1  -8  -2  337.07   31.80
  -1  -9  -2   84.19   30.20
  -1 -10  -2   78.09   43.60
   1  -9   3  -52.09   36.10
  -1   8  -3   70.79   23.80
  -1   8  -3   95.09   33.70
   1  -8   3   82.69   23.60
   1  -8   3   53.09   19.20
  -1   7  -3  161.18   14.10
  -1   7  -3  181.78   26.00
  -1   7  -3  119.19   18.50
  -1   7  -3  109.79   15.90
  -1   7  -3  120.19   22.80
   1  -7   3  120.59   20.50
   1  -7   3  160.48   19.50
  -1   6  -3  196.88   21.00
  -1   6  -3  214.48   15.90
  -1   6  -3  170.28   16.50
  -1   6  -3  215.78   22.50
   1  -6   3  226.08   19.40
   1  -6   3  233.08   15.80
   1  -6   3  236.88   21.60
  -1   5  -3  559.84   31.00
  -1   5  -3  572.34   26.40
  -1   5  -3  511.75   31.30
  -1   5  -3  586.54   30.60
  -1   5  -3  529.05   29.10
   1  -5   3  583.34   32.20
   1  -5   3  551.74   26.00
   1  -5   3  575.34   28.50
  -1   4  -3  521.15   27.20
  -1   4  -3  529.25   27.90
  -1   4  -3  500.75   29.20
  -1   4  -3  527.25   23.60
  -1   4  -3  535.35   26.00
   1  -4   3  486.35   24.90
   1  -4   3  529.55   27.60
   1  -4   3  520.65   23.50
  -1   3  -3   81.79    6.20
  -1   3  -3   98.49    9.90
  -1   3  -3   89.09    9.20
  -1   3  -3   87.89    8.30
   1  -3   3   89.19   10.40
   1  -3   3   80.09    6.70
   1  -3   3   82.69    7.60
  -1   2  -3  896.21   39.00
  -1   2  -3  960.30   39.70
  -1   2  -3  925.31   41.40
  -1   2  -3  997.30   41.20
   1  -2   3  950.20   41.10
   1  -2   3  948.41   39.30
  -1   1  -3 1210.08   51.69
  -1   1  -3 1246.18   51.19
  -1   1  -3 1279.97   52.59
   1  -1   3 1283.57   51.89
   1  -1   3 1219.58   51.19
  -1   0  -3  787.72   31.50
  -1   0  -3  745.83   32.80
  -1   0  -3  746.93   32.30
  -1   0  -3  814.42   33.10
   1   0   3  792.02   33.00
  -1  -1  -3 1218.78   50.89
  -1  -1  -3 1251.27   50.99
  -1  -1  -3 1223.98   52.09
  -1  -1  -3 1238.78   51.09
   1   1   3 1287.67   50.99
   1   1   3 1235.68   50.89
   1   1   3 1259.07   50.79
  -1  -2  -3  888.01   39.30
  -1  -2  -3  936.71   41.20
  -1  -2  -3  948.61   40.20
  -1  -2  -3  973.20   40.30
   1   2   3  941.01   39.20
   1   2   3 1000.60   41.50
   1   2   3  994.40   40.40
  -1  -3  -3   92.09    6.10
  -1  -3  -3   86.09    8.40
  -1  -3  -3   94.99   10.00
  -1  -3  -3   91.19    8.90
   1   3   3  103.69    9.80
   1   3   3   96.39    8.50
   1   3   3   83.99    6.10
   1   3   3   87.59    8.00
  -1  -4  -3  514.75   27.70
  -1  -4  -3  511.95   25.50
  -1  -4  -3  471.25   25.30
   1   4   3  498.45   25.60
   1   4   3  502.45   25.80
   1   4   3  513.05   25.70
   1   4   3  504.15   22.40
  -1  -5  -3  542.85   28.60
  -1  -5  -3  575.44   29.90
  -1  -5  -3  569.14   29.20
   1   5   3  540.55   29.60
   1   5   3  508.25   29.00
   1   5   3  544.95   25.20
  -1  -6  -3  249.78   22.70
  -1  -6  -3  239.58   21.10
  -1  -6  -3  227.38   18.90
   1   6   3  221.88   20.60
   1   6   3  241.78   15.70
   1   6   3  221.58   16.30
   1   6   3  183.78   17.80
   1   6   3  234.68   23.10
  -1  -7  -3  165.48   21.00
  -1  -7  -3  118.19   17.10
   1   7   3  111.69   23.60
  -1  -8  -3  148.89   25.30
   1   8   3   79.99   28.00
  -1  -9  -3   -9.70   29.10
   1  -9   4  -14.30   34.50
  -1   8  -4   38.70   19.20
  -1   8  -4    7.00   21.30
   1  -8   4   13.30   24.20
  -1   7  -4  -13.20   21.30
  -1   7  -4   11.40   16.10
  -1   7  -4  -38.30   17.80
  -1   7  -4    4.90   12.30
   1  -7   4   -6.70   11.80
   1  -7   4  -14.80   15.60
  -1   6  -4   -4.60   12.70
  -1   6  -4   -1.20   11.60
  -1   6  -4   16.00    7.20
  -1   6  -4   -0.10    9.10
   1  -6   4    3.30   12.60
   1  -6   4   -0.90    6.90
   1  -6   4   -4.40   10.00
  -1   5  -4   14.70    8.00
  -1   5  -4   15.50   11.50
  -1   5  -4   -7.50    9.90
  -1   5  -4    9.10    9.80
  -1   5  -4   20.10    5.70
   1  -5   4   24.90    5.90
   1  -5   4   14.20   10.90
   1  -5   4   21.90    7.90
  -1   4  -4   37.80    9.40
  -1   4  -4   49.99    7.20
  -1   4  -4   54.69    5.50
  -1   4  -4   56.89   10.80
  -1   4  -4   45.90    9.70
   1  -4   4   66.39    6.20
   1  -4   4   69.39   10.10
  -1   3  -4   82.69    9.90
  -1   3  -4  108.19    8.70
  -1   3  -4  105.09   11.10
  -1   3  -4  100.59    6.90
   1  -3   4   76.19    9.50
   1  -3   4  105.49    8.10
   1  -3   4   94.99    7.50
  -1   2  -4  388.46   18.00
  -1   2  -4  399.76   20.30
  -1   2  -4  429.46   18.40
   1  -2   4  407.86   18.30
   1  -2   4  383.16   20.00
  -1   1  -4  328.27   16.30
  -1   1  -4  337.27   15.60
  -1   1  -4  344.37   17.20
   1  -1   4  335.27   16.40
   1  -1   4  331.27   15.70
  -1   0  -4  103.79    7.40
  -1   0  -4   95.99    4.70
  -1   0  -4   92.69    6.60
   1   0   4   98.49    7.20
  -1  -1  -4  321.57   15.50
  -1  -1  -4  338.37   15.30
  -1  -1  -4  336.27   14.70
  -1  -1  -4  344.07   17.00
   1   1   4  316.57   15.10
   1   1   4  325.97   14.40
   1   1   4  334.67   15.30
  -1  -2  -4  398.66   18.10
  -1  -2  -4  436.96   18.90
  -1  -2  -4  388.46   20.20
  -1  -2  -4  428.76   19.20
   1   2   4  399.06   18.60
   1   2   4  394.66   17.60
   1   2   4  391.96   18.90
  -1  -3  -4   98.39    9.40
  -1  -3  -4  101.39    9.10
  -1  -3  -4  107.09   10.30
   1   3   4  100.29   10.20
   1   3   4  103.89   10.20
   1   3   4   88.49    6.30
  -1  -4  -4   50.29    8.50
  -1  -4  -4   35.80    8.10
  -1  -4  -4   53.39    8.10
   1   4   4   61.09    6.20
   1   4   4   66.59    9.80
   1   4   4   59.59    8.80
   1   4   4   65.49    8.40
  -1  -5  -4   20.20    8.30
  -1  -5  -4   15.90    9.20
  -1  -5  -4   19.00    9.50
   1   5   4   27.80    5.00
   1   5   4   18.40    4.90
   1   5   4   18.90    7.40
   1   5   4   20.90    9.70
  -1  -6  -4   10.40   11.90
  -1  -6  -4   -3.90    9.40
  -1  -6  -4    6.10   11.90
   1   6   4    2.10    6.20
   1   6   4    2.60   12.40
   1   6   4   15.10   10.50
   1   6   4   11.10    6.10
  -1  -7  -4   16.30   15.40
  -1  -7  -4   -1.30   15.00
   1   7   4  -43.10   17.00
  -1  -8  -4    5.70   21.60
   1   8   4  -17.80   26.30
  -1  -9  -4  -15.90   30.70
  -1   9  -5   22.80   26.40
   1  -9   5   22.10   35.10
  -1   8  -5  102.79   22.60
  -1   8  -5   50.59   30.50
   1  -8   5   95.09   28.00
  -1   7  -5   65.39   28.40
   1  -7   5   76.19   21.80
  -1   6  -5  269.37   22.70
  -1   6  -5  251.77   25.60
  -1   6  -5  273.57   28.40
  -1   6  -5  270.67   16.80
   1  -6   5  285.57   25.60
   1  -6   5  276.07   17.10
  -1   5  -5  212.38   22.00
  -1   5  -5  143.09   16.40
  -1   5  -5  154.18   13.80
  -1   5  -5  151.48   11.10
   1  -5   5  133.29   15.90
  -1   4  -5  645.64   35.70
  -1   4  -5  719.03   36.10
  -1   4  -5  690.83   30.40
  -1   4  -5  695.33   32.90
  -1   4  -5  768.72   36.30
   1  -4   5  716.23   35.70
   1  -4   5  686.83   30.90
  -1   3  -5  579.64   29.50
  -1   3  -5  586.54   27.40
  -1   3  -5  603.14   26.20
  -1   3  -5  585.74   31.10
   1  -3   5  603.94   26.60
   1  -3   5  635.94   30.60
  -1   2  -5 1614.04   69.29
  -1   2  -5 1587.54   67.39
  -1   2  -5 1627.44   70.19
   1  -2   5 1748.43   69.79
   1  -2   5 1615.64   67.59
  -1   1  -5  636.74   28.60
  -1   1  -5  666.23   29.90
  -1   1  -5  632.74   27.80
   1  -1   5  593.34   28.40
  -1   0  -5 2553.64  102.39
  -1   0  -5 2379.66  101.89
  -1   0  -5 2442.96   99.49
  -1   0  -5 2563.84  101.49
  -1  -1  -5  589.84   27.60
  -1  -1  -5  680.33   28.20
  -1  -1  -5  655.13   26.80
  -1  -1  -5  567.44   28.90
   1   1   5  649.64   27.70
   1   1   5  643.44   26.30
  -1  -2  -5 1613.54   64.79
  -1  -2  -5 1591.04   63.69
  -1  -2  -5 1565.04   66.39
  -1  -2  -5 1518.55   64.19
   1   2   5 1541.45   64.49
   1   2   5 1469.75   63.29
   1   2   5 1559.34   64.09
  -1  -3  -5  615.34   28.10
  -1  -3  -5  603.84   24.60
  -1  -3  -5  569.94   29.10
  -1  -3  -5  605.04   27.60
   1   3   5  611.54   27.60
   1   3   5  576.14   24.70
   1   3   5  559.04   27.70
  -1  -4  -5  722.73   36.70
  -1  -4  -5  692.03   36.00
  -1  -4  -5  755.22   34.80
   1   4   5  722.03   34.80
  -1  -5  -5  134.29   13.00
  -1  -5  -5  169.98   15.30
  -1  -5  -5  148.09   15.30
   1   5   5  170.48   16.90
   1   5   5  159.58   16.90
  -1  -6  -5  282.57   25.40
  -1  -6  -5  283.47   23.40
  -1  -6  -5  272.47   24.70
   1   6   5  282.07   25.80
   1   6   5  294.97   24.80
  -1  -7  -5   -3.00   18.80
  -1  -7  -5   70.59   17.90
   1   7   5  -15.40   18.30
  -1  -8  -5   96.19   24.70
  -1  -9  -5  -14.60   32.70
  -1   9  -6    5.40   27.30
  -1   9  -6   55.09   42.10
   1  -9   6   21.60   36.40
  -1   8  -6  184.18   34.20
   1  -8   6  220.98   33.30
  -1   7  -6  143.59   26.90
  -1   7  -6  125.89   16.50
  -1   7  -6  166.28   23.20
   1  -7   6  155.68   24.70
  -1   6  -6  434.26   22.00
  -1   6  -6  466.35   33.60
  -1   6  -6  431.06   28.60
  -1   5  -6  354.46   25.80
  -1   5  -6  375.26   28.80
  -1   5  -6  360.76   22.60
  -1   5  -6  340.67   18.00
   1  -5   6  363.86   28.00
   1  -5   6  378.46   19.00
  -1   4  -6 1117.29   51.29
  -1   4  -6 1072.39   47.90
  -1   4  -6 1067.49   45.40
  -1   4  -6 1097.09   51.79
  -1   4  -6 1050.39   50.69
   1  -4   6 1087.09   51.39
   1  -4   6 1081.19   46.10
  -1   3  -6  466.75   22.10
  -1   3  -6  443.46   25.70
  -1   3  -6  443.56   21.10
   1  -3   6  475.55   26.00
   1  -3   6  465.05   21.80
  -1   2  -6 1879.71   78.39
  -1   2  -6 1881.61   75.79
  -1   2  -6 1863.21   76.59
  -1   2  -6 1914.91   79.89
   1  -2   6 1731.73   78.29
  -1   1  -6  508.95   24.40
  -1   1  -6  435.06   22.70
  -1   1  -6  462.05   21.80
   1  -1   6  439.16   22.50
  -1   0  -6 1898.01   80.79
  -1   0  -6 1832.02   80.89
  -1   0  -6 2062.09   81.39
  -1   0  -6 1952.40   80.29
  -1  -1  -6  468.85   20.30
  -1  -1  -6  465.15   23.40
  -1  -1  -6  478.25   22.00
  -1  -1  -6  451.35   22.40
  -1  -2  -6 1737.83   78.49
  -1  -2  -6 1841.92   76.79
  -1  -2  -6 1867.01   75.99
  -1  -2  -6 1880.21   76.09
   1   2   6 1843.22   75.49
   1   2   6 1817.22   76.39
   1   2   6 1915.51   75.69
  -1  -3  -6  423.56   21.70
  -1  -3  -6  465.45   22.80
  -1  -3  -6  385.96   30.70
   1   3   6  442.46   21.70
   1   3   6  445.46   22.60
  -1  -4  -6 1057.09   48.30
  -1  -4  -6 1068.99   51.49
  -1  -4  -6 1167.98   49.40
   1   4   6 1083.09   48.40
   1   4   6 1053.99   48.90
  -1  -5  -6  345.97   22.20
  -1  -5  -6  322.37   24.10
  -1  -5  -6  382.76   24.10
   1   5   6  322.87   24.00
  -1  -6  -6  494.25   30.50
  -1  -6  -6  332.97   31.00
   1   6   6  456.65   32.00
  -1  -8  -6  209.88   28.50
  -1   9  -7  106.29   31.40
  -1   9  -7   78.79   43.60
  -1   8  -7   23.80   20.30
  -1   8  -7    2.00   28.10
   1  -8   7   19.90   28.90
  -1   7  -7  140.89   33.20
  -1   7  -7  185.68   21.60
  -1   7  -7  226.98   27.40
  -1   6  -7   53.69   14.50
   1  -6   7  100.79   20.50
  -1   5  -7  603.24   32.80
  -1   5  -7  664.73   38.90
  -1   5  -7  624.34   28.50
   1  -5   7  691.43   29.80
   1  -5   7  603.94   36.90
  -1   4  -7  247.38   23.20
  -1   4  -7  268.47   14.70
  -1   4  -7  289.97   22.00
  -1   4  -7  273.17   17.20
  -1   4  -7  264.67   25.00
   1  -4   7  303.07   21.90
  -1   3  -7  748.83   38.90
  -1   3  -7  789.12   34.20
  -1   3  -7  754.22   33.70
  -1   3  -7  746.23   37.40
   1  -3   7  797.02   38.00
  -1   2  -7  537.15   29.10
  -1   2  -7  610.24   31.30
  -1   2  -7  585.94   27.00
  -1   2  -7  593.04   25.50
   1  -2   7  579.74   29.50
  -1   1  -7 1923.11   80.99
  -1   1  -7 1949.90   83.19
  -1   1  -7 1958.20   78.19
  -1   1  -7 1922.51   81.59
  -1   0  -7  560.74   28.00
  -1   0  -7  557.44   27.70
  -1   0  -7  568.94   29.10
  -1   0  -7  557.84   26.80
  -1  -1  -7 1828.02   79.29
  -1  -1  -7 1912.61   81.19
  -1  -1  -7 1880.81   79.89
  -1  -1  -7 1986.90   77.49
  -1  -2  -7  594.84   26.90
  -1  -2  -7  629.24   28.50
  -1  -2  -7  580.24   30.40
  -1  -2  -7  606.24   27.70
   1   2   7  577.34   26.10
   1   2   7  613.64   28.10
  -1  -3  -7  795.62   33.90
  -1  -3  -7  757.42   34.80
  -1  -3  -7  714.03   31.00
  -1  -3  -7  705.13   36.60
   1   3   7  742.43   34.50
   1   3   7  728.53   33.50
  -1  -4  -7  239.78   22.60
  -1  -4  -7  277.47   19.50
  -1  -4  -7  267.97   17.80
   1   4   7  285.67   19.50
   1   4   7  262.07   18.10
  -1  -5  -7  592.84   35.10
  -1  -5  -7  641.34   34.20
   1   5   7  694.23   35.00
   1   5   7  671.13   34.20
  -1  -6  -7   82.19   15.80
   1   6   7   73.79   16.60
  -1  -7  -7  212.18   28.70
  -1  -7  -7  200.48   23.70
  -1  -8  -7   13.10   24.60
  -1   9  -8  -10.60   31.60
  -1   9  -8  -22.20   42.20
  -1   8  -8    5.50   21.80
  -1   8  -8   -1.90   29.00
   1  -8   8   -1.80   33.30
  -1   7  -8   24.70   25.80
  -1   7  -8   50.19   25.10
   1  -7   8   37.70   25.80
  -1   6  -8   -0.10   20.40
  -1   6  -8   -0.40   11.10
  -1   6  -8   11.40   20.60
  -1   6  -8  -10.90   18.10
   1  -6   8    7.40   19.00
  -1   5  -8   42.30   16.50
  -1   5  -8   82.99    7.70
  -1   5  -8   86.29   11.10
  -1   5  -8   93.09   17.90
   1  -5   8   95.29   17.10
  -1   4  -8   14.10   13.10
  -1   4  -8    3.30   11.90
  -1   4  -8   12.20    6.60
  -1   4  -8   10.80   12.30
  -1   4  -8   10.10    5.40
   1  -4   8    0.90   11.60
  -1   3  -8  105.79    9.90
  -1   3  -8   81.09   13.20
  -1   3  -8  102.89   13.90
  -1   3  -8  112.19   13.20
  -1   3  -8  116.59   10.60
   1  -3   8   94.89   13.30
  -1   2  -8   20.50    9.50
  -1   2  -8   15.20    8.60
  -1   2  -8   36.70    4.60
  -1   2  -8   32.70    6.50
   1  -2   8   25.50    8.70
  -1   1  -8  217.98   17.70
  -1   1  -8  185.98    9.00
  -1   1  -8  172.48   14.80
  -1   1  -8  197.38   14.80
  -1   0  -8   72.79    9.50
  -1   0  -8   74.89    9.30
  -1   0  -8   78.79    9.00
  -1   0  -8   80.49   10.20
  -1   0  -8   67.49    8.50
  -1  -1  -8  177.88   13.80
  -1  -1  -8  180.48   14.80
  -1  -1  -8  196.18   16.50
  -1  -1  -8  186.48    9.80
  -1  -2  -8   24.00    7.10
  -1  -2  -8   27.00    5.10
  -1  -2  -8   43.00    7.40
  -1  -2  -8   33.80   10.20
   1   2   8   29.90    4.30
  -1  -3  -8  116.59   10.90
  -1  -3  -8  133.39   15.00
  -1  -3  -8   99.89   11.20
  -1  -3  -8   90.19    8.90
   1   3   8  116.09    9.10
   1   3   8  102.19   10.70
  -1  -4  -8    4.10    9.00
  -1  -4  -8    9.00    7.10
  -1  -4  -8    7.40   13.00
   1   4   8   -6.10    8.00
   1   4   8    3.70    9.40
  -1  -5  -8   92.29   14.20
  -1  -5  -8   93.49   12.20
   1   5   8   97.59   15.60
  -1  -6  -8   10.80   19.90
  -1  -6  -8   13.00   14.60
   1   6   8   17.70   16.10
  -1  -7  -8   24.40   19.50
  -1   8  -9  -34.30   21.00
  -1   8  -9   -1.50   39.80
   1  -8   9   12.20   34.30
  -1   7  -9    9.30   15.80
  -1   7  -9    7.60   25.90
   1  -7   9   18.50   23.70
  -1   6  -9    9.70   12.20
  -1   6  -9   25.20   20.50
   1  -6   9  -11.20   19.30
  -1   5  -9    3.40   21.80
  -1   5  -9    8.10    8.70
  -1   5  -9   -3.30    5.90
  -1   5  -9   -2.30   21.10
  -1   5  -9    2.10   16.20
   1  -5   9   -3.90   23.90
  -1   4  -9    8.50    7.00
  -1   4  -9   16.00    6.60
  -1   4  -9   16.00   13.50
  -1   4  -9   16.00   14.20
   1  -4   9   18.40   12.30
  -1   3  -9   95.19    9.80
  -1   3  -9   87.19   14.10
  -1   3  -9  103.89   14.60
  -1   3  -9   92.09    8.20
   1  -3   9   70.99   13.10
  -1   2  -9   10.20    3.90
  -1   2  -9  -16.20    9.40
  -1   2  -9   -4.30   11.10
  -1   2  -9    8.20    7.90
  -1   2  -9    3.90    6.50
   1  -2   9  -10.10    8.20
  -1   1  -9    3.10    8.50
  -1   1  -9    8.60    6.70
  -1   1  -9    9.50    9.00
  -1   1  -9   10.00    8.40
  -1   0  -9    8.80    7.50
  -1   0  -9    8.90    7.80
  -1   0  -9    4.50    7.30
  -1   0  -9    5.00    7.50
  -1   0  -9   14.60    9.50
  -1  -1  -9   16.00   10.00
  -1  -1  -9    4.60    8.10
  -1  -1  -9    6.10    7.80
  -1  -1  -9   12.50    3.60
  -1  -1  -9    9.30    8.30
  -1  -2  -9    8.60    4.80
  -1  -2  -9   -3.80    7.20
  -1  -2  -9    2.60    7.20
  -1  -2  -9   17.80   10.00
  -1  -3  -9   93.79    9.40
  -1  -3  -9   86.79    8.60
  -1  -3  -9  120.79    9.90
  -1  -3  -9   99.39   11.80
   1   3   9   96.79   11.50
   1   3   9   98.49    8.60
  -1  -4  -9   16.30   10.40
  -1  -4  -9    2.70   13.60
  -1  -4  -9   13.10    7.90
   1   4   9   25.90   10.70
   1   4   9   19.00    8.20
  -1  -5  -9  -17.00   12.00
   1   5   9    5.30   13.20
  -1  -6  -9   17.90   16.10
  -1  -6  -9    5.10   23.40
  -1  -7  -9   12.10   24.80
  -1   8 -10  107.79   26.20
  -1   8 -10  144.69   41.10
   1  -8  10  132.39   40.30
  -1   7 -10   67.19   27.90
  -1   7 -10   29.60   18.80
   1  -7  10    1.50   28.00
  -1   6 -10  697.33   55.09
  -1   5 -10   72.19   12.30
  -1   5 -10   39.80   24.40
  -1   5 -10   91.29   24.20
  -1   5 -10   67.29   20.20
   1  -5  10   67.49   18.50
  -1   4 -10 1103.99   50.59
  -1   4 -10 1169.68   50.99
  -1   4 -10  982.40   57.29
  -1   4 -10 1135.29   49.40
  -1   4 -10 1233.18   62.79
   1  -4  10 1141.49   56.39
  -1   3 -10  172.98   16.00
  -1   3 -10  179.58   19.40
  -1   3 -10  190.38   19.80
  -1   3 -10  206.38   18.10
  -1   3 -10  182.08   13.00
   1  -3  10  193.28   18.90
  -1   2 -10 1648.94   77.69
  -1   2 -10 1591.44   73.49
  -1   2 -10 1762.72   75.49
  -1   2 -10 1762.42   76.89
  -1   2 -10 1720.33   69.49
  -1   2 -10 1667.03   72.89
  -1   1 -10  253.87   21.20
  -1   1 -10  283.77   24.40
  -1   1 -10  276.47   19.50
  -1   0 -10 2808.12  117.19
  -1   0 -10 2657.83  116.79
  -1   0 -10 2853.31  118.19
  -1   0 -10 2774.82  117.59
  -1   0 -10 2849.91  121.39
  -1  -1 -10  274.47   13.00
  -1  -1 -10  230.68   20.90
  -1  -1 -10  242.18   19.50
  -1  -1 -10  263.67   20.00
  -1  -1 -10  280.77   22.90
  -1  -2 -10 1632.24   74.99
  -1  -2 -10 1749.53   75.49
  -1  -2 -10 1833.22   74.09
  -1  -2 -10 1748.72   72.29
  -1  -3 -10  244.68   19.80
  -1  -3 -10  174.78   15.00
  -1  -3 -10  188.18   14.40
  -1  -3 -10  185.08   13.40
   1   3  10  197.28   12.90
  -1  -4 -10 1037.30   50.19
  -1  -4 -10 1108.89   52.89
   1   4  10 1203.38   49.60
   1   4  10 1089.09   52.59
  -1  -5 -10   59.29   20.60
  -1  -5 -10   78.89   16.00
   1   5  10   78.89   16.10
  -1  -6 -10  666.03   43.10
  -1   7 -11    9.00   18.50
  -1   7 -11   30.60   35.50
   1  -7  11   13.70   29.00
  -1   6 -11  723.93   54.19
  -1   6 -11  635.04   39.90
   1  -6  11  728.73   52.99
  -1   5 -11   34.90   31.20
  -1   5 -11   49.80   21.60
  -1   5 -11   20.40   10.90
   1  -5  11   43.60   21.20
  -1   4 -11 1480.45   72.99
  -1   4 -11 1503.65   64.59
  -1   4 -11 1465.05   78.49
  -1   4 -11 1522.55   65.09
  -1   3 -11   92.79    8.70
  -1   3 -11   66.19   12.60
  -1   3 -11   87.19   18.30
  -1   3 -11  100.89   12.90
  -1   3 -11   53.39   15.50
  -1   3 -11   74.99   19.90
  -1   2 -11 2403.66   95.79
  -1   2 -11 2295.17  103.59
  -1   2 -11 2406.46   99.99
  -1   2 -11 2291.97  102.29
  -1   2 -11 2362.06  100.89
  -1   1 -11   60.89   15.80
  -1   1 -11   89.99   12.60
  -1   1 -11  137.79   15.50
  -1   1 -11   82.29   14.50
  -1   1 -11  123.09   15.70
  -1   0 -11 2810.52  117.99
  -1   0 -11 2703.13  117.89
  -1   0 -11 3018.90  119.89
  -1   0 -11 2794.82  118.69
  -1   0 -11 2576.24  117.09
  -1   0 -11 2758.22  117.39
  -1  -1 -11  102.59   15.30
  -1  -1 -11  109.69   13.20
  -1  -1 -11   97.89   12.70
  -1  -1 -11  109.79   16.80
  -1  -1 -11  101.59    7.90
  -1  -1 -11  110.59   15.30
  -1  -1 -11  152.68   16.80
  -1  -2 -11 2417.36   98.79
  -1  -2 -11 2368.86   94.79
  -1  -2 -11 2145.79  100.79
  -1  -2 -11 2271.47   98.49
  -1  -3 -11  105.89   10.00
  -1  -3 -11   92.79   11.40
  -1  -3 -11   86.49    9.80
  -1  -3 -11   84.89   13.90
  -1  -4 -11 1550.54   68.59
   1   4  11 1486.15   67.09
   1   4  11 1436.66   67.59
  -1  -5 -11   51.29   17.40
  -1   7 -12   12.60   21.20
  -1   7 -12   23.80   37.60
   1  -7  12   -4.60   35.20
  -1   6 -12    7.00   29.40
  -1   6 -12   28.90   15.90
   1  -6  12   43.70   28.40
  -1   5 -12   -9.70   23.90
  -1   5 -12   -0.50   11.10
   1  -5  12   42.50   25.80
  -1   4 -12   53.09   23.10
  -1   4 -12   66.99   10.50
  -1   4 -12   26.50   42.60
  -1   4 -12   78.59   21.10
   1  -4  12   70.09   20.00
  -1   3 -12   13.20   10.70
  -1   3 -12   -4.10   21.50
  -1   3 -12  -10.50   14.10
  -1   3 -12   18.20    6.80
  -1   3 -12    9.90   19.30
  -1   3 -12    1.50   12.70
  -1   2 -12   96.99    8.40
  -1   2 -12   83.69   17.20
  -1   2 -12   58.79   20.80
  -1   2 -12   82.89   15.00
  -1   2 -12   74.39   12.90
  -1   2 -12   94.29   18.90
  -1   1 -12   -6.70   16.20
  -1   1 -12   -4.00   13.30
  -1   1 -12   12.60   13.20
  -1   1 -12   -1.90   10.40
  -1   1 -12   -5.20   12.20
  -1   1 -12    3.10   13.80
  -1   0 -12   29.50   12.60
  -1   0 -12   32.10   15.00
  -1   0 -12    7.50   15.60
  -1   0 -12   13.70   13.10
  -1   0 -12   49.30   13.00
  -1   0 -12   35.20   12.50
  -1  -1 -12    8.50    4.00
  -1  -1 -12    3.80   10.50
  -1  -1 -12    9.90   11.70
  -1  -1 -12    5.40   12.60
  -1  -1 -12    0.30   12.40
  -1  -1 -12    1.50   13.90
  -1  -1 -12    6.40   13.90
  -1  -2 -12   83.19    8.20
  -1  -2 -12   82.59   14.70
  -1  -2 -12  104.79   15.60
  -1  -2 -12   98.69   19.30
  -1  -2 -12   75.49   12.10
  -1  -2 -12   74.49   14.70
  -1  -3 -12    3.30    7.20
  -1  -3 -12    4.70    8.50
  -1  -3 -12   15.60   13.20
  -1  -3 -12    0.10   19.30
  -1  -4 -12   70.09   16.50
   1   4  12   44.00   10.10
  -1   6 -13   50.69   34.90
  -1   6 -13   44.80   16.80
  -1   5 -13    1.70   12.30
  -1   5 -13   13.20   25.00
   1  -5  13   23.90   25.20
  -1   3 -13   70.49   23.70
  -1   3 -13   57.19   20.90
  -1   3 -13   61.59   14.20
  -1   3 -13   51.19   24.70
  -1   3 -13   56.19    8.20
  -1   2 -13  108.69   23.20
  -1   2 -13  110.99   28.30
  -1   2 -13   80.79   14.70
  -1   2 -13   73.89   20.20
  -1   2 -13   96.49   18.00
  -1   1 -13  -20.80   14.40
  -1   1 -13    7.70   16.50
  -1   1 -13   -0.10   19.50
  -1   1 -13   14.30   16.90
  -1   1 -13   -1.00   12.30
  -1   1 -13   32.60   15.60
  -1   0 -13   71.39   20.10
  -1   0 -13  174.68   18.60
  -1   0 -13  144.99   17.90
  -1   0 -13  121.99   17.30
  -1   0 -13  139.19   18.80
  -1   0 -13  124.59   20.70
  -1  -1 -13   21.80   18.40
  -1  -1 -13   38.10   15.40
  -1  -1 -13    5.70   14.40
  -1  -1 -13   13.30   17.10
  -1  -1 -13   10.30   13.80
  -1  -1 -13   27.50   13.10
  -1  -2 -13   89.69   17.00
  -1  -2 -13   68.89   22.10
  -1  -2 -13  101.29   14.40
  -1  -2 -13  103.89    9.00
  -1  -2 -13   95.99   17.40
  -1  -2 -13   90.59   18.30
  -1  -3 -13   72.59   11.90
  -1  -3 -13   52.29   17.80
  -1  -3 -13   71.09   43.30
  -1  -4 -13   85.89   23.30
  -1   6 -14  133.29   37.90
  -1   6 -14  127.29   25.20
  -1   4 -14  157.58   29.80
  -1   4 -14  172.88   15.00
  -1   3 -14  194.28   30.30
  -1   3 -14  214.28   26.90
  -1   3 -14  188.78   15.00
  -1   2 -14  102.59   41.40
  -1   2 -14  144.29   30.60
  -1   2 -14  209.38   25.70
  -1   2 -14  180.88   19.70
  -1   1 -14  217.58   22.20
  -1   1 -14  212.98   36.00
  -1   1 -14  209.18   49.10
  -1   1 -14  221.38   25.80
  -1   1 -14  221.88   24.30
  -1   1 -14  272.37   26.30
  -1   0 -14  367.26   40.00
  -1   0 -14  410.76   42.70
  -1   0 -14  464.45   36.40
  -1   0 -14  466.55   35.30
  -1   0 -14  462.65   39.30
  -1   0 -14  496.65   34.80
  -1  -1 -14  266.77   26.10
  -1  -1 -14  239.18   23.10
  -1  -1 -14  240.58   22.40
  -1  -1 -14  229.18   28.30
  -1  -1 -14  255.77   29.90
  -1  -1 -14  213.78   23.60
  -1  -2 -14  131.89   23.20
  -1  -2 -14  193.88   13.60
  -1  -2 -14  194.38   21.90
  -1  -3 -14  244.68   47.60
  -1  -3 -14  202.88   27.40
  -1   5 -15   87.69   38.00
  -1   4 -15   52.59   30.40
  -1   4 -15   92.69   12.80
  -1   3 -15  157.98   28.40
  -1   2 -15  139.79   20.60
  -1   2 -15  107.69   25.00
  -1   2 -15  117.89   29.50
  -1   2 -15  132.19   24.50
  -1   1 -15   74.29   31.30
  -1   1 -15  115.39   28.20
  -1   1 -15   92.29   28.60
  -1   1 -15  120.69   23.50
  -1   1 -15  101.59   21.70
  -1   0 -15   95.09   29.90
  -1   0 -15  167.28   22.80
  -1   0 -15  125.99   22.60
  -1   0 -15  179.48   29.00
  -1   0 -15  163.98   23.10
  -1  -1 -15   97.39   19.70
  -1  -1 -15  149.69   22.10
  -1  -1 -15   78.49   22.20
  -1  -2 -15  135.49   29.30
  -1  -3 -15   80.89   28.10
  -1  -5 -15   42.50   35.60
  -1   4 -16   34.60   11.70
  -1   4 -16   31.90   35.00
  -1   3 -16  109.49   31.70
  -1   2 -16   60.89   27.20
  -1   2 -16   48.80   24.80
  -1   1 -16  117.09   26.20
  -1   1 -16  110.59   23.00
  -1   1 -16  107.99   25.50
  -1   0 -16   81.89   23.70
  -1   0 -16   59.29   22.10
  -1   0 -16   84.29   23.50
  -1  -1 -16   92.89   25.70
  -1  -2 -16   41.30   27.80
  -1  -4 -16   38.00   36.10
  -1   3 -17  -10.40   33.30
  -1   3 -17   15.30   35.60
  -1   2 -17  132.39   39.90
  -1   2 -17  175.88   33.70
  -1   1 -17   -1.80   26.40
  -1   0 -17  144.49   28.10
  -1  -1 -17    0.50   27.20
  -1  -3 -17  -29.00   35.50
  -1   2 -18  112.29   36.20
  -1   0 -18  118.19   31.70
  -1  -1 -18   -9.00   31.00
  -1  -2 -18   68.39   38.90
   2  -2 -18   39.50   37.00
   2  -1 -18   81.89   36.60
   2   2 -18   -4.80   38.20
   2   2 -18   26.00   34.70
   2   3 -18   53.29   49.60
   2  -3 -17   35.40   35.40
   2  -2 -17  257.47   56.49
   2  -1 -17   66.99   27.50
   2   0 -17  259.67   30.80
   2   0 -17  268.47   35.10
   2   1 -17   46.30   30.50
   2   1 -17   54.99   27.20
   2   2 -17  232.48   35.00
   2   2 -17  234.18   38.30
   2   3 -17   33.20   34.30
   2   3 -17   -7.20   33.40
   2   4 -17   74.09   48.40
   2  -2 -16   45.40   26.30
   2  -2 -16   26.00   24.40
   2  -1 -16  371.16   34.30
   2   0 -16   18.20   20.30
   2   0 -16   38.30   24.50
   2   0 -16   12.50   20.60
   2   1 -16  433.16   41.00
   2   1 -16  428.56   37.70
   2   1 -16  434.06   40.00
   2   2 -16   36.90   28.50
   2   2 -16   24.60   24.60
   2   3 -16  271.27   35.80
   2   3 -16  206.18   35.90
   2   4 -16   24.40   31.30
   2   4 -16    5.50   11.50
   2  -3 -15    8.30   24.20
   2  -2 -15    5.50   21.90
   2  -1 -15   -5.30   19.90
   2  -1 -15   -7.90   24.80
   2  -1 -15    4.80   27.00
   2  -1 -15    0.60   18.90
   2   0 -15    8.40   17.00
   2   0 -15   20.50   22.90
   2   0 -15   16.60   25.60
   2   0 -15   19.20   17.70
   2   0 -15   17.90   20.50
   2   1 -15   27.80   26.50
   2   1 -15   -4.00   18.50
   2   1 -15    1.60   19.50
   2   1 -15  -21.20   26.00
   2   1 -15    8.70   17.00
   2   2 -15   28.30   20.90
   2   2 -15   14.90   22.20
   2   3 -15   23.20   24.10
   2   4 -15   21.70   27.80
   2   4 -15   -7.40   10.80
   2   5 -15    2.90   14.80
   2   5 -15   22.00   35.50
   2  -4 -14    3.00   22.10
   2  -3 -14  138.29   27.00
   2  -2 -14    5.90   21.60
   2  -2 -14  -13.20   17.40
   2  -2 -14   18.00   24.10
   2  -1 -14  136.39   24.30
   2  -1 -14  210.68   21.10
   2  -1 -14  197.58   23.50
   2  -1 -14  162.68   24.20
   2   0 -14   16.60   21.20
   2   0 -14    5.10   14.70
   2   0 -14    5.70   18.10
   2   0 -14    5.70   17.30
   2   0 -14    5.60   20.00
   2   0 -14    5.50   14.80
   2   1 -14  174.38   19.10
   2   1 -14  144.99   25.10
   2   1 -14  141.39   25.60
   2   1 -14  176.18   23.70
   2   1 -14  194.08   22.10
   2   1 -14  170.78   21.60
   2   2 -14   -1.60   13.50
   2   2 -14  -13.60   17.80
   2   2 -14    0.10   27.70
   2   2 -14   11.60   28.40
   2   2 -14  -29.30   19.70
   2   3 -14  136.39   11.20
   2   3 -14  129.09   25.40
   2   4 -14   -7.00   10.00
   2   4 -14  -17.10   24.40
   2   6 -14   18.80   42.40
   2   6 -14   21.70   21.30
   2  -5 -13   43.00   23.20
   2  -4 -13  623.84   44.50
   2  -3 -13   32.60   25.90
   2  -3 -13   18.70   17.70
   2  -2 -13  902.61   43.30
   2  -2 -13  926.51   52.39
   2  -2 -13  856.11   49.40
   2  -1 -13   88.69   22.20
   2  -1 -13   96.19   19.90
   2  -1 -13   50.09   16.30
   2  -1 -13   74.09   19.30
   2  -1 -13   92.59   14.70
   2   0 -13  955.70   50.89
   2   0 -13  908.31   50.29
   2   0 -13  945.41   48.40
   2   0 -13 1025.10   49.30
   2   0 -13  898.31   50.39
   2   0 -13  954.80   51.69
   2   1 -13   57.59   18.90
   2   1 -13   67.79   20.50
   2   1 -13   79.99   17.00
   2   1 -13   86.99   14.60
   2   1 -13   63.99   16.00
   2   1 -13  100.79   19.30
   2   2 -13  906.81   46.90
   2   2 -13  951.20   46.20
   2   2 -13  942.51   74.19
   2   3 -13   15.00   24.10
   2   3 -13   20.80    7.50
   2   3 -13   11.70   22.10
   2   3 -13   -5.20   17.10
   2   5 -13   41.80   13.60
   2   5 -13   13.80   24.20
   2   6 -13  321.57   43.00
   2   6 -13  248.28   24.20
   2  -6 -12   -3.40   24.50
  -2   4  12   20.60   19.40
  -2   4  12    3.20    9.10
   2  -4 -12  -10.00   16.20
   2  -3 -12  773.82   44.20
   2  -3 -12  745.53   47.60
   2  -2 -12    0.10   15.30
   2  -2 -12   -9.20   13.10
   2  -2 -12   -3.60    8.80
   2  -2 -12    3.00   11.50
   2  -1 -12 1220.08   56.79
   2  -1 -12 1284.27   59.89
   2  -1 -12 1281.17   60.69
   2  -1 -12 1204.68   61.09
   2   0 -12   29.60   13.40
   2   0 -12   32.30   15.30
   2   0 -12   24.70   12.10
   2   0 -12   34.00   13.60
   2   0 -12   25.80   14.30
   2   1 -12 1215.88   61.99
   2   1 -12 1216.08   57.79
   2   1 -12 1357.66   62.89
   2   1 -12 1251.07   58.59
   2   1 -12 1231.08   61.09
   2   1 -12 1284.27   60.19
   2   2 -12    2.30    4.80
   2   2 -12    4.70   12.30
   2   2 -12   13.50   10.00
   2   2 -12   -4.80   17.20
   2   2 -12    5.50   13.80
   2   2 -12    4.20   15.90
   2   3 -12  781.22   46.70
   2   3 -12  740.43   47.70
   2   3 -12  797.92   38.20
   2   3 -12  825.92   36.10
   2   3 -12  749.23   52.79
   2   4 -12    5.40    8.60
   2   4 -12   -8.80   19.10
   2   4 -12    3.40   23.80
   2   5 -12  510.85   31.00
   2   5 -12  471.85   46.90
  -2  -6  12  -17.70   26.00
   2   6 -12   15.70   15.30
   2   6 -12   16.80   29.20
  -2  -7  12  149.79   41.80
   2   7 -12  188.88   40.40
   2   7 -12  151.78   24.40
   2  -6 -11   -3.80   21.10
  -2   5  11   -2.50   20.00
   2  -5 -11   47.30   18.60
  -2   4  11   -1.90   19.90
  -2   4  11    8.90    9.50
  -2   4  11   -3.60   13.60
   2  -4 -11  -12.50   14.20
   2  -3 -11    5.10    7.40
   2  -3 -11   12.90   16.50
   2  -3 -11   13.50    5.90
   2  -3 -11    8.80   13.30
   2  -2 -11   13.80   14.60
   2  -2 -11    8.40    7.50
   2  -2 -11    6.00   11.70
   2  -2 -11    1.40    9.70
   2  -1 -11  166.08   16.80
   2  -1 -11  143.19   16.30
   2  -1 -11  198.18   18.90
   2  -1 -11  184.78   19.60
   2   0 -11   21.90   12.50
   2   0 -11   17.20   10.00
   2   0 -11    4.60   11.40
   2   0 -11    6.00   10.50
   2   0 -11    9.00   11.20
   2   1 -11  211.38   20.20
   2   1 -11  186.18   17.50
   2   1 -11  180.08   19.40
   2   1 -11  147.99   18.40
   2   1 -11  136.19   16.70
   2   1 -11  166.48   15.30
   2   2 -11   -4.80   10.60
   2   2 -11    4.90   15.20
   2   2 -11   -6.50    4.60
   2   2 -11    2.10    8.00
   2   2 -11  -10.10   13.50
   2   2 -11   21.00    9.40
   2   3 -11   20.00   16.60
   2   3 -11    0.60   14.20
   2   3 -11    0.70   15.50
   2   3 -11   11.20    8.60
   2   3 -11   15.90    8.10
   2   3 -11   10.10    6.40
   2   4 -11   -0.10    7.90
   2   4 -11  -14.00   21.40
   2   4 -11   10.60   16.30
   2   4 -11    9.20   21.00
  -2  -5  11   69.49   23.20
   2   5 -11   53.89   20.70
   2   5 -11   67.39   12.30
  -2  -6  11   -8.70   23.20
   2   6 -11   -0.10   13.20
   2   6 -11   18.20   24.80
  -2  -7  11   28.30   33.40
   2   7 -11    7.90   29.30
   2   7 -11   28.20   18.70
   2  -7 -10   47.60   26.40
   2  -6 -10   74.69   24.20
  -2   5  10   36.00   18.90
   2  -5 -10   40.40   16.40
   2  -5 -10   26.10   20.90
  -2   4  10   55.39   16.00
  -2   4  10   56.19   10.60
   2  -4 -10   92.79   15.70
   2  -4 -10   62.99   10.00
  -2   3  10  161.18   17.10
  -2   3  10  122.99   11.70
   2  -3 -10  121.99    9.20
   2  -3 -10  120.29   10.90
   2  -3 -10  133.79   12.20
   2  -3 -10  138.69   15.90
   2  -2 -10  130.09   12.40
   2  -2 -10  130.79   14.80
   2  -2 -10  133.69   16.40
   2  -2 -10  119.39   12.00
   2  -1 -10  106.49   11.40
   2  -1 -10   88.19   13.00
   2  -1 -10   96.29   12.00
   2  -1 -10  120.99   13.60
   2   0 -10  487.75   28.60
   2   0 -10  471.05   25.80
   2   0 -10  445.66   26.10
   2   0 -10  375.46   27.00
   2   0 -10  489.55   27.60
   2   1 -10  115.09   11.60
   2   1 -10   93.29   14.40
   2   1 -10  112.29   13.70
   2   1 -10  115.59   12.20
   2   1 -10   88.69   14.30
   2   1 -10  104.99   13.20
   2   2 -10  141.69   15.40
   2   2 -10  137.79   17.20
   2   2 -10  114.89    9.40
   2   2 -10   97.69   12.00
   2   2 -10  126.09   11.50
   2   2 -10   99.09   15.30
   2   3 -10  130.39   12.20
   2   3 -10  124.79   16.20
   2   3 -10  148.59   13.40
   2   3 -10  139.69   19.30
   2   3 -10  138.99   12.80
  -2  -4  10   68.99   17.70
   2   4 -10   73.29    6.50
   2   4 -10   65.89   12.10
   2   4 -10   76.49   26.00
   2   4 -10   96.49   19.40
   2   4 -10   62.39    7.10
  -2  -5  10   34.10   17.90
   2   5 -10   43.80   17.90
   2   5 -10   56.19   22.60
   2   5 -10   49.30   23.50
   2   5 -10   45.40   11.20
  -2  -6  10   49.70   22.40
   2   6 -10   42.60   27.50
   2   6 -10   35.90   15.20
  -2  -7  10   28.90   29.50
   2   7 -10   30.40   29.90
   2   7 -10   34.30   18.70
  -2  -8  10   64.39   59.69
   2   8 -10  -24.60   37.60
   2   8 -10  -27.20   24.30
   2  -8  -9  112.69   37.70
   2  -7  -9    8.70   22.90
  -2   6   9  360.56   37.40
   2  -6  -9  391.56   35.80
  -2   5   9   10.50   16.40
  -2   5   9   -0.20   15.70
   2  -5  -9   42.40   22.10
   2  -5  -9    4.50   13.60
  -2   4   9  791.72   43.80
  -2   4   9  780.32   42.00
  -2   4   9  830.72   37.70
   2  -4  -9  771.12   41.50
   2  -4  -9  796.32   37.70
  -2   3   9   -2.70   10.60
  -2   3   9   -5.50   10.60
  -2   3   9    8.30    5.90
   2  -3  -9    6.00   10.40
   2  -3  -9    0.50    5.50
   2  -3  -9   -6.90   10.00
  -2   2   9 1405.26   61.79
   2  -2  -9 1293.57   60.19
   2  -2  -9 1287.97   57.29
   2  -2  -9 1320.97   56.09
   2  -2  -9 1332.67   60.09
   2  -2  -9 1391.36   56.69
   2  -1  -9   19.00    6.80
   2  -1  -9   24.30    9.10
   2  -1  -9   15.50    7.60
   2  -1  -9   17.70    9.10
   2   0  -9 1882.41   82.19
   2   0  -9 1985.40   82.99
   2   0  -9 1888.81   82.89
   2   0  -9 1946.41   82.09
   2   1  -9   13.50    3.30
   2   1  -9    6.40    8.40
   2   1  -9   14.30    7.30
   2   1  -9   10.10   10.70
   2   1  -9    9.40    8.60
   2   2  -9 1314.57   61.49
   2   2  -9 1382.66   61.59
   2   2  -9 1403.66   57.59
   2   2  -9 1218.08   61.39
   2   2  -9 1393.46   55.99
   2   2  -9 1301.37   57.39
  -2  -3   9    1.10   10.40
   2   3  -9    6.70   10.10
   2   3  -9    2.80    5.30
   2   3  -9   -1.20    5.10
   2   3  -9    0.20    5.70
   2   3  -9  -10.20   10.80
   2   3  -9    9.80   12.80
  -2  -4   9  857.61   43.70
   2   4  -9  796.52   33.40
   2   4  -9  819.52   44.50
   2   4  -9  768.02   33.20
   2   4  -9  793.22   37.70
  -2  -5   9    8.90   17.30
   2   5  -9    3.20   16.10
   2   5  -9    4.60    9.10
   2   5  -9  -10.90   22.20
  -2  -6   9  428.16   40.40
   2   6  -9  377.06   39.10
   2   6  -9  353.66   28.50
  -2  -7   9    3.60   25.10
   2   7  -9   -0.70   15.20
   2   7  -9  -10.60   25.90
  -2  -8   9   88.79   36.40
   2   8  -9   65.39   22.80
   2   8  -9   90.19   35.10
   2  -8  -8   14.60   27.80
  -2   7   8  246.28   34.20
  -2   7   8  319.67   33.10
   2  -7  -8  287.77   29.10
  -2   6   8   27.00   18.20
   2  -6  -8   45.40   21.10
   2  -6  -8   47.50   17.00
  -2   5   8  744.13   42.70
  -2   5   8  730.73   37.80
  -2   5   8  706.43   41.30
   2  -5  -8  704.73   36.70
   2  -5  -8  749.62   41.40
  -2   4   8  139.09   15.90
  -2   4   8  138.29   12.40
  -2   4   8  119.79   17.20
   2  -4  -8   85.39   14.90
   2  -4  -8  133.69   11.70
   2  -4  -8  136.99   15.50
  -2   3   8 1263.77   53.79
  -2   3   8 1319.57   59.29
   2  -3  -8 1185.58   53.89
   2  -3  -8 1287.47   57.29
  -2   2   8  260.57   19.50
  -2   2   8  292.57   14.20
  -2   2   8  275.07   14.00
  -2   2   8  315.07   20.00
   2  -2  -8  284.47   20.20
   2  -2  -8  281.17   15.80
   2  -2  -8  281.57   15.00
   2  -2  -8  307.97   15.20
   2  -2  -8  265.37   18.90
  -2   1   8 1701.13   72.69
   2  -1  -8 1735.03   70.49
   2  -1  -8 1732.73   72.19
   2  -1  -8 1652.53   72.19
   2  -1  -8 1545.95   70.59
   2   0  -8  235.38   18.20
   2   0  -8  237.98   17.30
   2   0  -8  257.97   16.80
   2   0  -8  245.88   16.20
   2   1  -8 1713.93   71.79
   2   1  -8 1725.83   73.59
   2   1  -8 1688.03   69.09
   2   1  -8 1671.63   73.69
   2   2  -8  293.07   20.00
   2   2  -8  277.47   15.90
   2   2  -8  271.37   15.80
   2   2  -8  290.67   20.60
   2   2  -8  312.77   14.80
  -2  -3   8 1242.88   58.49
   2   3  -8 1298.07   58.99
   2   3  -8 1256.87   52.79
   2   3  -8 1272.07   54.29
   2   3  -8 1281.17   52.99
   2   3  -8 1257.27   58.99
  -2  -4   8  141.09   16.50
   2   4  -8  101.19   15.60
   2   4  -8  119.29   11.00
  -2  -5   8  726.73   42.60
   2   5  -8  729.63   37.10
   2   5  -8  752.72   43.60
  -2  -6   8   32.50   19.60
   2   6  -8   28.80   21.70
   2   6  -8   38.90   19.80
   2   6  -8   27.20   12.70
   2   6  -8   45.10   22.10
  -2  -7   8  247.38   29.90
  -2  -8   8   40.30   33.40
   2   8  -8   16.50   22.30
   2   8  -8   51.79   31.20
   2   9  -8  181.38   44.60
   2   9  -8   48.60   33.20
   2  -8  -7  137.99   33.60
  -2   7   7   -0.90   19.60
  -2   7   7   -0.90   23.50
   2  -7  -7    1.90   25.10
   2  -7  -7   -3.70   19.20
  -2   6   7  295.17   40.90
   2  -6  -7  364.56   30.20
  -2   5   7   -9.30   12.10
  -2   5   7   -0.80   11.60
  -2   5   7   13.60   10.20
   2  -5  -7    3.20    8.50
   2  -5  -7   -8.10   11.80
   2  -5  -7   -0.40   11.40
  -2   4   7  758.72   39.50
  -2   4   7  850.81   40.80
  -2   4   7  829.42   41.40
   2  -4  -7  751.32   39.50
   2  -4  -7  756.42   40.20
   2  -4  -7  772.02   36.80
  -2   3   7   79.39   11.50
  -2   3   7   72.39   11.10
  -2   3   7   82.19    8.40
   2  -3  -7   49.10    9.90
   2  -3  -7   72.09   11.50
   2  -3  -7   82.39    8.10
  -2   2   7 1692.33   66.69
  -2   2   7 1632.44   69.59
   2  -2  -7 1693.73   66.49
   2  -2  -7 1460.95   66.59
   2  -2  -7 1593.94   69.59
   2  -2  -7 1587.34   70.19
   2  -2  -7 1665.63   67.09
  -2   1   7   17.20    7.00
   2  -1  -7    8.60    5.20
   2  -1  -7   11.80    6.80
   2  -1  -7   13.90    7.70
   2  -1  -7   17.10    4.90
   2   0  -7 1636.04   71.69
   2   0  -7 1706.93   70.79
   2   0  -7 1671.13   70.69
   2   0  -7 1678.23   67.79
   2   1  -7    4.90    6.80
   2   1  -7   18.10    5.10
   2   1  -7   10.00    5.90
   2   2  -7 1635.44   68.59
   2   2  -7 1632.54   68.59
   2   2  -7 1726.73   72.49
   2   2  -7 1596.94   71.99
   2   2  -7 1706.43   68.49
  -2  -3   7   87.79    7.90
  -2  -3   7   69.69   11.90
   2   3  -7   59.29   11.10
   2   3  -7   82.29    7.80
   2   3  -7   55.69   10.60
   2   3  -7   80.39    6.70
   2   3  -7   59.39    6.20
  -2  -5   7    1.30   12.50
   2   5  -7    6.70    7.70
   2   5  -7   -3.50   11.60
   2   5  -7  -13.60   14.40
  -2  -6   7  330.77   30.80
  -2  -6   7  285.07   23.90
   2   6  -7  343.37   28.60
   2   6  -7  324.97   31.50
   2   7  -7   -0.60   20.80
   2   7  -7   -4.70   14.90
  -2  -8   7  167.78   34.30
   2   8  -7  129.39   29.50
   2   8  -7  112.79   23.50
   2   9  -7    1.60   37.70
   2   9  -7    7.10   30.50
   2  -9  -6   -8.30   49.90
  -2   8   6  -17.90   27.80
  -2   7   6  116.59   21.30
  -2   7   6  100.99   25.10
   2  -7  -6   71.29   20.80
   2  -7  -6   53.39   19.60
  -2   6   6   49.99   17.40
  -2   5   6  226.08   21.80
  -2   5   6  206.08   19.50
   2  -5  -6  171.08   17.80
   2  -5  -6  171.38   16.90
   2  -5  -6  212.58   21.00
  -2   4   6  238.68   16.50
  -2   4   6  211.28   18.60
  -2   4   6  199.08   19.30
   2  -4  -6  194.08   18.00
   2  -4  -6  193.48   18.80
   2  -4  -6  219.78   15.40
  -2   3   6  601.64   31.50
  -2   3   6  607.44   28.20
  -2   3   6  607.54   30.70
   2  -3  -6  616.64   30.60
   2  -3  -6  587.24   28.10
   2  -3  -6  623.24   30.80
  -2   2   6  286.87   13.80
  -2   2   6  257.87   16.80
  -2   2   6  256.27   16.70
   2  -2  -6  270.17   13.80
   2  -2  -6  258.57   18.20
   2  -2  -6  279.27   13.00
   2  -2  -6  247.98   17.00
   2  -2  -6  270.17   12.60
  -2   1   6  802.12   36.20
  -2   1   6  759.62   36.30
  -2   1   6  824.52   33.00
  -2   1   6  803.22   32.90
   2  -1  -6  813.22   36.20
   2  -1  -6  776.52   36.20
   2  -1  -6  820.02   34.70
  -2   0   6 1665.13   68.39
   2   0  -6 1629.64   68.19
   2   0  -6 1615.34   65.79
   2   0  -6 1589.74   68.79
   2   0  -6 1627.94   68.19
   2   1  -6  811.42   34.50
   2   1  -6  755.32   33.70
   2   1  -6  786.12   36.30
   2   1  -6  828.62   36.50
  -2  -2   6  279.17   17.80
  -2  -2   6  270.07   12.50
   2   2  -6  266.57   13.50
   2   2  -6  272.07   16.90
   2   2  -6  251.37   13.10
   2   2  -6  284.27   18.00
   2   2  -6  256.47   13.00
  -2  -3   6  609.14   26.60
  -2  -3   6  640.04   31.00
   2   3  -6  582.74   27.30
   2   3  -6  577.94   24.30
   2   3  -6  581.34   30.40
   2   3  -6  527.45   32.30
  -2  -4   6  217.08   20.50
   2   4  -6  195.38   19.50
   2   4  -6  237.08   15.90
   2   4  -6  219.68   18.80
  -2  -5   6  125.29   17.20
   2   5  -6  165.08   17.20
   2   5  -6  185.68   16.30
  -2  -6   6  186.48   23.10
  -2  -6   6  170.88   35.50
   2   6  -6  160.18   21.60
   2   6  -6  201.98   18.70
  -2  -7   6   92.59   24.30
   2   7  -6   80.39   20.80
   2   7  -6   78.89   25.50
   2   7  -6   76.39   17.00
  -2  -8   6   44.80   30.50
   2   8  -6   15.40   34.10
   2   8  -6   18.70   36.40
  -2  -9   6   -2.70   35.80
   2   9  -6   26.00   34.00
   2   9  -6  -10.90   24.70
   2  -9  -5   31.60   33.30
  -2   8   5  162.28   26.20
   2  -8  -5  174.38   29.10
   2  -7  -5    3.30   17.80
  -2   6   5  650.83   40.70
  -2   6   5  671.13   38.00
  -2   6   5  654.43   39.40
   2  -6  -5  760.22   39.70
   2  -6  -5  689.53   36.60
  -2   5   5  103.49   12.80
  -2   5   5   87.39   13.90
  -2   5   5   81.79   13.40
   2  -5  -5   92.89   11.90
   2  -5  -5   96.39   13.90
   2  -5  -5  102.49   13.90
  -2   4   5 1653.43   74.19
  -2   4   5 1670.73   73.79
   2  -4  -5 1719.33   73.69
   2  -4  -5 1708.23   73.49
  -2   3   5    1.30    6.30
  -2   3   5    3.50    4.50
  -2   3   5    4.30    6.60
   2  -3  -5   -2.40    6.20
   2  -3  -5    8.20    4.60
   2  -3  -5   -5.20    6.30
  -2   2   5 2650.63  117.89
  -2   2   5 2894.31  116.09
  -2   2   5 2835.22  114.29
   2  -2  -5 2748.93  112.89
   2  -2  -5 2812.92  116.19
   2  -2  -5 2810.42  115.99
   2  -2  -5 2806.22  114.29
   2  -2  -5 2921.81  112.79
  -2   1   5  493.75   23.50
  -2   1   5  464.65   20.60
  -2   1   5  514.35   20.90
  -2   1   5  501.75   23.50
   2  -1  -5  489.45   23.40
   2  -1  -5  461.85   23.30
   2  -1  -5  484.55   21.60
  -2   0   5 5039.80  205.88
   2   0  -5 5132.79  205.78
   2   0  -5 5038.00  204.08
   2   0  -5 5076.59  206.38
   2   0  -5 5206.18  205.88
  -2  -1   5  486.15   19.90
   2   1  -5  485.25   20.70
   2   1  -5  491.45   23.70
   2   1  -5  455.15   21.30
   2   1  -5  491.95   23.50
  -2  -2   5 2790.32  114.49
  -2  -2   5 2897.71  119.49
   2   2  -5 2826.72  117.29
   2   2  -5 2820.32  115.29
   2   2  -5 2854.61  114.09
   2   2  -5 2816.72  119.59
   2   2  -5 2833.12  114.09
  -2  -3   5    7.60    7.50
  -2  -3   5    2.90    3.80
   2   3  -5    6.10    4.10
   2   3  -5   10.70    7.20
   2   3  -5    0.90    7.40
  -2  -4   5 1666.53   69.09
  -2  -4   5 1578.24   72.89
   2   4  -5 1625.84   69.89
   2   4  -5 1568.94   71.99
   2   4  -5 1714.13   72.29
  -2  -5   5  103.69   10.90
  -2  -5   5   80.59   14.80
   2   5  -5   86.39   13.40
   2   5  -5   73.49   10.60
   2   5  -5   80.29   15.30
  -2  -6   5  727.93   41.80
  -2  -6   5  734.63   37.80
   2   6  -5  730.03   41.70
   2   6  -5  707.53   38.80
  -2  -7   5    0.50   18.90
  -2  -7   5  -16.10   12.70
   2   7  -5   -4.30   16.90
   2   7  -5   16.00   23.30
  -2  -8   5  158.88   29.80
   2   8  -5  210.38   28.90
   2   8  -5  181.48   26.10
  -2  -9   5   32.90   35.20
   2   9  -5   19.30   23.50
   2  -9  -4  102.29   33.30
  -2   8   4   -3.10   19.50
   2  -8  -4   -6.80   22.90
  -2   7   4  474.05   36.00
   2  -7  -4  537.95   42.90
  -2   6   4   73.79   15.80
  -2   6   4   59.69   14.20
  -2   6   4   86.39   13.90
   2  -6  -4   46.80   13.10
   2  -6  -4   27.60   10.10
   2  -6  -4   25.70   12.50
  -2   5   4 1057.29   47.30
  -2   5   4 1048.50   48.40
  -2   5   4  970.30   47.90
   2  -5  -4  999.90   47.20
   2  -5  -4  910.91   46.10
   2  -5  -4 1058.39   48.80
  -2   4   4   22.50    9.10
  -2   4   4   26.90    8.90
  -2   4   4   25.20    6.20
   2  -4  -4   39.90    9.00
   2  -4  -4   22.50    6.70
   2  -4  -4   24.30    9.30
  -2   3   4 1852.31   78.59
  -2   3   4 1900.71   79.09
   2  -3  -4 1846.62   77.29
   2  -3  -4 1826.92   78.29
  -2   2   4   19.40    5.50
  -2   2   4   16.60    5.30
  -2   2   4   22.10    3.70
   2  -2  -4   16.30    5.00
   2  -2  -4   16.90    3.60
   2  -2  -4    5.30    4.80
  -2   1   4 2205.58   90.89
  -2   1   4 2098.49   91.09
  -2   1   4 2131.79   89.59
  -2   1   4 2223.78   89.39
  -2   1   4 2327.07   89.59
   2  -1  -4 2277.87   89.59
   2  -1  -4 2195.48   90.99
   2  -1  -4 2251.67   89.59
   2  -1  -4 2196.98   90.99
  -2   0   4  822.52   33.30
  -2   0   4  797.92   33.40
  -2   0   4  841.82   35.30
  -2   0   4  765.42   35.10
   2   0  -4  836.52   35.30
   2   0  -4  840.12   35.10
   2   0  -4  824.82   35.70
   2   0  -4  864.71   33.90
  -2  -1   4 2221.18   89.69
  -2  -1   4 2136.19   91.79
   2   1  -4 2241.18   91.89
   2   1  -4 2304.87   90.09
   2   1  -4 2223.78   91.89
   2   1  -4 2229.88   90.09
  -2  -2   4   11.60    3.20
  -2  -2   4   17.60    5.70
   2   2  -4    2.10    4.90
   2   2  -4   16.60    1.90
   2   2  -4   16.60    1.90
   2   2  -4   13.00    3.30
  -2  -3   4 1885.41   80.29
  -2  -3   4 1853.71   82.89
   2   3  -4 1958.60   80.99
   2   3  -4 1993.70   82.89
   2   3  -4 2043.10   82.59
  -2  -4   4   22.10    8.60
  -2  -4   4   30.90    6.70
   2   4  -4   27.30    6.90
   2   4  -4   26.50    8.30
   2   4  -4   32.80    8.90
  -2  -5   4 1005.40   48.80
  -2  -5   4 1060.69   46.10
   2   5  -4 1036.40   47.00
   2   5  -4  981.50   47.80
   2   5  -4  927.41   47.90
  -2  -6   4   31.60   15.00
  -2  -6   4   47.00   10.90
   2   6  -4   49.30   12.40
   2   6  -4   49.80   13.90
  -2  -7   4  464.45   38.70
  -2  -7   4  481.35   33.20
   2   7  -4  405.46   33.90
   2   7  -4  468.65   41.50
   2   7  -4  472.85   33.20
  -2  -8   4  -14.70   24.00
   2   8  -4  -10.50   31.40
   2   8  -4    9.20   31.40
   2   8  -4    7.40   18.80
  -2  -9   4  115.39   36.20
   2  -9  -3    4.10   29.60
  -2   8   3  132.59   40.10
   2  -8  -3  140.99   25.30
  -2   7   3   -6.90   13.30
  -2   6   3  476.05   31.80
  -2   6   3  425.76   21.10
  -2   6   3  425.76   22.30
  -2   6   3  453.35   28.10
  -2   6   3  427.46   28.10
   2  -6  -3  384.06   26.20
   2  -6  -3  424.66   29.80
   2  -6  -3  376.66   26.10
  -2   5   3   29.40    7.70
  -2   5   3   38.50   11.10
  -2   5   3   36.60    5.20
  -2   5   3   49.70    6.30
  -2   5   3   30.00    9.90
   2  -5  -3   26.40    8.40
   2  -5  -3   41.20    9.70
   2  -5  -3   51.79   11.30
  -2   4   3  972.30   43.80
  -2   4   3  897.71   42.50
  -2   4   3  949.60   39.60
  -2   4   3  938.21   39.30
  -2   4   3  941.91   44.20
   2  -4  -3 1014.20   44.40
   2  -4  -3  981.30   42.80
   2  -4  -3  909.91   42.40
  -2   3   3  139.19    9.90
  -2   3   3  121.29   11.90
  -2   3   3  134.69   13.00
  -2   3   3  133.89    6.60
   2  -3  -3  147.49   11.30
   2  -3  -3  130.19   10.40
   2  -3  -3  126.69    9.80
  -2   2   3 1714.13   70.19
  -2   2   3 1640.84   69.89
   2  -2  -3 1680.73   68.79
   2  -2  -3 1694.03   70.09
   2  -2  -3 1634.94   69.69
  -2   1   3  874.81   38.60
  -2   1   3  891.31   38.70
  -2   1   3  924.21   37.40
   2  -1  -3  936.21   37.20
   2  -1  -3  869.21   38.50
   2  -1  -3  938.01   38.60
  -2   0   3 2293.77   91.89
  -2   0   3 2225.18   92.79
  -2   0   3 2223.08   92.89
   2   0  -3 2325.27   93.39
   2   0  -3 2374.76   92.09
   2   0  -3 2365.56   92.99
   2   0  -3 2208.38   92.69
  -2  -1   3  894.91   38.90
  -2  -1   3  893.21   38.90
  -2  -1   3  921.31   37.20
  -2  -1   3  902.01   37.30
   2   1  -3  913.61   37.60
   2   1  -3  873.41   38.70
   2   1  -3  952.00   39.10
  -2  -2   3 1705.83   70.09
  -2  -2   3 1648.73   69.99
  -2  -2   3 1627.24   68.39
   2   2  -3 1643.74   68.69
   2   2  -3 1725.33   69.99
   2   2  -3 1657.83   69.99
  -2  -3   3  126.09   12.30
  -2  -3   3  122.69    9.50
   2   3  -3  121.29   11.80
   2   3  -3  123.49   12.00
   2   3  -3  120.49    9.80
  -2  -4   3  987.90   39.60
  -2  -4   3  956.20   43.10
  -2  -4   3  907.41   45.00
   2   4  -3  979.40   43.70
   2   4  -3  961.50   44.80
   2   4  -3 1026.60   45.20
  -2  -5   3   36.80    8.80
  -2  -5   3   39.80   11.70
  -2  -5   3   36.50    4.30
   2   5  -3   36.70   10.10
   2   5  -3   50.29    9.80
   2   5  -3   23.30   11.50
  -2  -6   3  453.45   27.60
  -2  -6   3  435.36   19.90
  -2  -6   3  387.76   30.80
   2   6  -3  426.46   29.10
   2   6  -3  355.46   26.80
  -2  -7   3  -19.10   17.40
  -2  -7   3    4.10   14.30
   2   7  -3   -0.30   18.70
   2   7  -3    1.50   21.60
   2   7  -3   -6.70   13.00
   2   7  -3   11.60   14.50
  -2  -8   3   81.19   22.50
   2   8  -3  186.08   28.40
   2   8  -3  137.89   23.10
  -2  -9   3   27.40   47.70
   2  -9  -2  -16.80   30.20
  -2   8   2    9.10   17.60
   2  -8  -2   -3.50   21.00
  -2   7   2    8.30   13.10
  -2   7   2   16.90   11.50
   2  -7  -2   -3.10   12.80
   2  -7  -2   -0.90   12.70
  -2   6   2  100.39   17.20
  -2   6   2  100.09   11.50
  -2   6   2   92.69   13.30
  -2   6   2   44.00   16.70
  -2   6   2   76.39   10.50
   2  -6  -2   91.09   12.60
   2  -6  -2   65.79   11.60
   2  -6  -2   59.99   14.30
  -2   5   2   41.00    9.20
  -2   5   2   31.50    6.10
  -2   5   2   27.20   11.30
  -2   5   2   22.70    6.50
  -2   5   2   23.30    7.70
   2  -5  -2   26.80    7.30
   2  -5  -2   47.70    9.00
   2  -5  -2   27.40   10.60
  -2   4   2   91.79    9.00
  -2   4   2  108.49    8.20
  -2   4   2  126.09    9.00
  -2   4   2  101.09   10.90
  -2   4   2   89.49    9.60
   2  -4  -2  113.29   10.80
   2  -4  -2  116.39   11.20
   2  -4  -2  108.39   11.20
  -2   3   2  224.58   11.70
  -2   3   2  264.87   14.90
  -2   3   2  218.08   14.20
   2  -3  -2  238.08   13.40
   2  -3  -2  238.08   13.90
   2  -3  -2  271.37   14.90
  -2   2   2  110.29    8.10
  -2   2   2   84.89    8.00
  -2   2   2  105.29    5.70
   2  -2  -2   97.89    6.80
   2  -2  -2   98.59    7.90
   2  -2  -2  116.39    5.60
   2  -2  -2   91.49    7.70
  -2   1   2  600.94   25.70
  -2   1   2  593.14   26.80
  -2   1   2  641.54   27.20
   2  -1  -2  628.24   25.80
   2  -1  -2  624.04   27.10
   2  -1  -2  660.03   26.90
  -2   0   2 1273.37   53.19
  -2   0   2 1320.07   52.69
  -2   0   2 1318.27   53.49
  -2   0   2 1309.77   53.09
   2   0  -2 1306.17   53.19
   2   0  -2 1265.17   53.39
   2   0  -2 1322.17   52.79
   2   0  -2 1293.07   52.99
  -2  -1   2  639.24   28.10
  -2  -1   2  646.64   27.10
  -2  -1   2  641.54   28.00
   2   1  -2  616.24   26.20
   2   1  -2  655.53   28.10
   2   1  -2  639.84   28.00
   2   1  -2  694.63   27.30
  -2  -2   2   95.79    7.90
  -2  -2   2  103.99    7.00
  -2  -2   2  108.39    8.60
   2   2  -2   98.29    7.00
   2   2  -2  101.29    8.30
   2   2  -2  121.79    8.60
  -2  -3   2  240.38   14.60
  -2  -3   2  238.28   15.00
  -2  -3   2  222.08   10.00
  -2  -3   2  225.78   13.10
   2   3  -2  229.48   14.30
   2   3  -2  232.28   13.50
   2   3  -2  214.88   14.00
  -2  -4   2  114.19    9.90
  -2  -4   2  117.39   11.80
  -2  -4   2  111.59    6.80
   2   4  -2   88.89   10.60
   2   4  -2   80.79    8.70
   2   4  -2  107.99   10.70
  -2  -5   2    9.70   10.00
  -2  -5   2   31.50    4.80
  -2  -5   2   49.20   10.00
   2   5  -2   37.00    9.60
   2   5  -2   29.20    8.10
   2   5  -2   37.40   11.50
  -2  -6   2   68.59   15.10
  -2  -6   2   74.59    7.80
  -2  -6   2   59.79   10.80
   2   6  -2  102.39   15.70
   2   6  -2   88.09   13.20
   2   6  -2   79.79   13.40
  -2  -7   2    0.60   28.40
  -2  -7   2   25.00   12.60
   2   7  -2   -1.70   11.50
   2   7  -2   -1.50   13.10
   2   7  -2   -0.50   15.80
  -2  -8   2   -2.60   23.00
  -2  -8   2   15.00   22.00
   2   8  -2   14.90   17.80
   2   8  -2   24.50   17.90
  -2  -9   2   15.70   31.60
   2  -9  -1   41.10   30.50
  -2   8   1  425.06   35.10
   2  -8  -1  426.66   42.00
  -2   7   1    5.60   13.50
  -2   7   1   -3.00   12.20
  -2   7   1    5.10   10.60
   2  -7  -1   10.30   11.90
   2  -7  -1   -0.70   12.90
  -2   6   1 1221.88   60.79
  -2   6   1 1180.68   57.79
  -2   6   1 1363.86   59.09
  -2   6   1 1325.37   57.99
   2  -6  -1 1325.17   60.99
   2  -6  -1 1199.28   56.09
   2  -6  -1 1229.18   57.59
  -2   5   1    4.80    7.10
  -2   5   1    0.20    5.70
  -2   5   1    0.90    7.60
  -2   5   1   -8.10    6.40
  -2   5   1    6.60   11.90
   2  -5  -1    0.10    9.20
   2  -5  -1    5.10    7.30
   2  -5  -1    5.50    6.80
  -2   4   1 2721.93  110.09
  -2   4   1 2626.84  110.09
  -2   4   1 2789.82  111.69
  -2   4   1 2670.33  112.79
  -2   4   1 2632.64  112.39
   2  -4  -1 2679.13  110.59
   2  -4  -1 2733.33  112.69
   2  -4  -1 2650.03  111.09
  -2   3   1  531.75   24.90
  -2   3   1  535.15   25.00
  -2   3   1  524.85   25.70
  -2   3   1  514.45   23.90
   2  -3  -1  553.04   26.10
   2  -3  -1  580.04   24.90
   2  -3  -1  517.15   24.50
  -2   2   1 4200.38  170.08
  -2   2   1 4244.68  171.38
  -2   2   1 4266.47  170.78
  -2   2   1 4379.16  170.98
   2  -2  -1 4325.07  171.48
   2  -2  -1 4198.28  170.68
   2  -2  -1 4014.70  170.48
  -2   1   1   -1.30    1.10
  -2   1   1   -0.60    1.70
  -2   1   1   -0.10    1.50
  -2   1   1    1.60    2.20
   2  -1  -1    1.60    1.90
   2  -1  -1    0.70    2.30
   2  -1  -1    2.60    1.60
  -2  -1   1    5.90    1.80
  -2  -1   1   -1.00    0.70
  -2  -1   1   -0.40    1.80
  -2  -1   1    1.60    2.00
   2   1  -1    1.40    2.00
   2   1  -1    2.00    1.90
   2   1  -1    0.20    1.30
   2   1  -1    0.40    0.90
  -2  -2   1 4217.28  174.38
  -2  -2   1 4379.76  172.68
  -2  -2   1 4211.68  173.98
  -2  -2   1 4399.36  174.48
   2   2  -1 4429.56  174.18
   2   2  -1 4220.98  174.28
   2   2  -1 4343.57  174.28
  -2  -3   1  581.14   26.80
  -2  -3   1  529.25   25.90
  -2  -3   1  576.74   26.60
  -2  -3   1  573.04   24.10
   2   3  -1  562.34   26.30
   2   3  -1  583.34   26.50
   2   3  -1  543.65   26.60
  -2  -4   1 2657.03  110.09
  -2  -4   1 2604.34  108.89
  -2  -4   1 2601.74  106.59
   2   4  -1 2539.65  109.59
   2   4  -1 2664.33  109.39
   2   4  -1 2700.73  109.39
  -2  -5   1   -2.50    7.80
  -2  -5   1    7.90    7.10
  -2  -5   1   -1.70    4.50
   2   5  -1   -5.50    9.50
   2   5  -1   -0.50    7.30
   2   5  -1    6.90    7.50
  -2  -6   1 1287.77   59.89
  -2  -6   1 1201.18   53.29
  -2  -6   1 1226.18   57.89
   2   6  -1 1349.16   57.79
   2   6  -1 1178.38   59.59
   2   6  -1 1248.18   58.39
  -2  -7   1   31.30   16.60
  -2  -7   1    1.60   12.20
   2   7  -1   28.50   13.30
   2   7  -1   36.30   15.30
   2   7  -1    4.90   17.20
  -2  -8   1  443.16   40.20
  -2  -8   1  434.16   41.80
   2   8  -1  453.95   39.10
   2   8  -1  467.65   35.50
  -2  -9   1    6.90   30.60
   2  -9   0    7.90   31.10
  -2   8   0  181.78   20.60
   2  -8   0  167.18   27.90
  -2   7   0   48.20   13.10
  -2   7   0   77.79   14.10
  -2   7   0   73.69   16.10
  -2   7   0   46.80   14.90
   2  -7   0   68.59   19.00
   2  -7   0   65.79   12.80
   2  -7   0   46.40   14.40
  -2   6   0  183.58   16.80
  -2   6   0  138.99   14.30
  -2   6   0  172.18   17.50
  -2   6   0  216.18   20.50
  -2   6   0  152.98   15.00
   2  -6   0  192.98   18.90
   2  -6   0  150.98   14.50
   2  -6   0  214.68   18.70
  -2   5   0   98.09    9.90
  -2   5   0   84.29   12.60
  -2   5   0   91.69   11.40
  -2   5   0   83.99    9.70
  -2   5   0   87.89   10.20
   2  -5   0   79.99    8.90
   2  -5   0  101.89   13.30
   2  -5   0   72.49    9.10
  -2   4   0 1696.13   72.59
  -2   4   0 1683.13   70.39
  -2   4   0 1669.83   70.59
  -2   4   0 1642.74   70.49
   2  -4   0 1731.63   72.39
   2  -4   0 1633.84   69.89
  -2   3   0   78.09    7.70
  -2   3   0   67.49    7.00
  -2   3   0   74.89    8.30
  -2   3   0   65.39    6.40
   2  -3   0   65.29    6.70
   2  -3   0   78.79    6.80
   2  -3   0   58.09    7.50
  -2   1   0  282.67   12.40
  -2   1   0  272.37   12.50
  -2   1   0  242.38   11.90
   2  -1   0  276.77   12.50
   2  -1   0  273.87   12.20
   2  -1   0  255.37   11.90
  -2   0   0   -0.20    0.80
   2   0   0    0.40    0.70
   2   0   0    0.00    1.40
   2   0   0   -1.00    1.00
  -2  -1   0  257.57   11.80
  -2  -1   0  262.37   12.70
  -2  -1   0  265.87   11.60
  -2  -1   0  273.87   12.20
   2   1   0  261.37   12.00
   2   1   0  264.07   11.80
   2   1   0  263.97   11.90
   2   1   0  273.47   12.20
  -2  -3   0   47.90    5.00
  -2  -3   0   62.09    7.00
  -2  -3   0   51.19    6.00
  -2  -3   0   81.29    7.30
   2   3   0   75.19    7.20
   2   3   0   65.19    7.10
  -2  -4   0 1666.63   70.09
  -2  -4   0 1632.94   68.19
  -2  -4   0 1630.54   70.59
   2   4   0 1628.24   70.39
   2   4   0 1665.23   69.59
   2   4   0 1651.63   70.29
  -2  -5   0   91.49   12.40
  -2  -5   0   77.79   10.20
  -2  -5   0  109.99   10.50
   2   5   0  104.39   10.70
   2   5   0   71.79   10.30
   2   5   0   77.99   11.50
  -2  -6   0  191.28   18.90
  -2  -6   0  144.99   14.90
   2   6   0  171.98   18.30
   2   6   0  175.78   17.20
   2   6   0  136.89   14.90
  -2  -7   0   61.89   15.80
  -2  -7   0   39.50   17.30
   2   7   0   50.79   14.70
   2   7   0   73.59   15.10
   2   7   0   64.49   13.50
  -2  -8   0  169.38   25.80
   2   8   0  121.09   31.30
  -2  -9   0    9.60   29.80
  -2 -10   0   26.40   44.90
   2  -9   1   34.20   32.50
  -2   8  -1  423.16   40.80
   2  -8   1  434.06   39.40
  -2   7  -1    8.60   21.20
  -2   7  -1   13.40   11.50
  -2   7  -1   23.50   14.70
  -2   7  -1    7.20   14.20
  -2   7  -1    0.80   14.50
   2  -7   1    8.50   10.50
   2  -7   1   14.90   16.70
   2  -7   1    7.90   13.20
  -2   6  -1 1319.47   58.09
  -2   6  -1 1295.57   61.79
  -2   6  -1 1300.17   59.09
  -2   6  -1 1311.37   60.19
   2  -6   1 1349.16   62.69
   2  -6   1 1281.37   59.29
   2  -6   1 1256.07   56.79
  -2   5  -1    6.60    7.70
  -2   5  -1    0.50    7.20
  -2   5  -1    6.10    9.80
  -2   5  -1   -5.40    7.60
   2  -5   1    0.10    9.30
   2  -5   1    2.80    5.90
   2  -5   1    3.30    7.10
  -2   4  -1 2679.43  107.19
  -2   4  -1 2493.55  109.19
  -2   4  -1 2630.14  108.29
  -2   4  -1 2606.44  108.19
   2  -4   1 2596.44  107.79
   2  -4   1 2516.25  106.59
   2  -4   1 2736.23  109.79
  -2   3  -1  577.84   26.90
  -2   3  -1  570.24   24.60
  -2   3  -1  530.25   25.20
  -2   3  -1  551.54   25.80
   2  -3   1  522.15   24.30
   2  -3   1  538.05   26.40
  -2   2  -1 4155.88  168.78
  -2   2  -1 4383.36  168.78
  -2   2  -1 3926.51  167.58
   2  -2   1 4266.57  168.78
   2  -2   1 4377.96  168.68
   2  -2   1 3903.81  167.48
  -2   1  -1    2.00    2.30
  -2   1  -1    2.90    2.10
  -2   1  -1    3.20    1.80
   2  -1   1    0.50    1.40
   2  -1   1    4.00    2.00
   2  -1   1    1.70    2.00
   2   0   1   -1.00    0.60
   2   0   1    0.30    1.50
  -2  -1  -1   -1.40    1.30
  -2  -1  -1    2.60    1.70
  -2  -1  -1    7.10    2.00
  -2  -1  -1    0.60    1.20
   2   1   1   -1.80    1.20
   2   1   1    1.60    1.70
   2   1   1    2.10    1.20
  -2  -2  -1 4336.17  168.48
  -2  -2  -1 4042.20  168.08
  -2  -2  -1 4081.19  168.38
   2   2   1 4149.88  168.08
   2   2   1 4279.27  168.28
  -2  -3  -1  548.45   25.70
  -2  -3  -1  547.15   25.00
  -2  -3  -1  575.94   25.90
  -2  -3  -1  542.45   24.90
   2   3   1  561.34   25.80
   2   3   1  533.45   24.70
   2   3   1  555.14   25.60
  -2  -4  -1 2669.03  110.29
  -2  -4  -1 2739.83  112.79
  -2  -4  -1 2559.84  108.99
  -2  -4  -1 2681.43  109.29
   2   4   1 2574.34  110.09
   2   4   1 2719.33  109.19
  -2  -5  -1    5.10    8.10
  -2  -5  -1   -1.40    6.30
  -2  -5  -1    7.40    8.00
   2   5   1    6.70    6.20
   2   5   1   -1.20    7.00
  -2  -6  -1 1368.86   61.39
  -2  -6  -1 1254.87   56.69
  -2  -6  -1 1304.97   59.99
   2   6   1 1286.57   60.09
   2   6   1 1343.77   57.69
   2   6   1 1208.28   60.49
  -2  -7  -1   -2.70   10.80
  -2  -7  -1    1.70   15.60
  -2  -7  -1   15.60   12.40
   2   7   1   46.00   24.10
   2   7   1   16.00   11.30
   2   7   1    9.40   16.30
   2   7   1    6.60   16.60
  -2  -8  -1  424.86   42.20
  -2  -9  -1   11.90   30.50
  -2 -10  -1  172.28   47.00
  -2   8  -2   -1.30   18.20
  -2   8  -2   11.10   18.50
   2  -8   2    7.60   23.40
  -2   7  -2   -8.30   10.20
  -2   7  -2    9.10   10.30
  -2   7  -2    2.20   15.80
  -2   7  -2    8.70   21.70
  -2   7  -2   -2.90   13.20
   2  -7   2   11.00   15.90
   2  -7   2    4.50   11.30
  -2   6  -2   91.89   11.10
  -2   6  -2   82.49   13.30
  -2   6  -2  129.79   21.50
  -2   6  -2   64.89   13.70
   2  -6   2   84.99   13.20
   2  -6   2   85.19   16.10
  -2   5  -2   38.80    9.80
  -2   5  -2   35.30    7.20
  -2   5  -2   41.40    9.40
  -2   5  -2   61.49   12.90
  -2   5  -2   24.70    7.20
   2  -5   2   43.60    7.00
   2  -5   2   36.40    9.00
   2  -5   2   16.60    9.70
  -2   4  -2  108.89    9.80
  -2   4  -2  122.99   12.90
  -2   4  -2  131.99   13.00
  -2   4  -2  130.39   11.00
   2  -4   2  117.69    9.50
   2  -4   2  153.08   14.60
  -2   3  -2  251.77   14.90
  -2   3  -2  221.58   14.50
  -2   3  -2  218.88   11.90
  -2   3  -2  227.68   13.10
   2  -3   2  224.58   14.40
   2  -3   2  236.68   12.80
   2  -3   2  236.58   12.20
  -2   2  -2   98.59    6.90
  -2   2  -2  107.59    6.50
  -2   2  -2  108.49    8.80
  -2   2  -2  112.99    8.70
   2  -2   2  109.59    8.60
   2  -2   2  101.69    6.80
   2  -2   2   99.79    7.90
  -2   1  -2  629.54   26.70
  -2   1  -2  598.04   27.60
  -2   1  -2  630.64   27.00
   2  -1   2  612.24   26.80
   2  -1   2  649.43   27.00
   2  -1   2  666.63   27.70
  -2   0  -2 1293.37   52.89
  -2   0  -2 1301.27   51.49
  -2   0  -2 1272.27   52.49
  -2   0  -2 1265.87   51.79
   2   0   2 1150.48   51.39
   2   0   2 1304.07   52.49
   2   0   2 1351.56   51.79
  -2  -1  -2  630.04   26.80
  -2  -1  -2  625.34   25.70
  -2  -1  -2  625.94   26.60
  -2  -1  -2  614.54   27.00
   2   1   2  636.44   25.80
   2   1   2  634.34   26.80
  -2  -2  -2   94.99    6.30
  -2  -2  -2  104.49    6.80
  -2  -2  -2   88.69    7.50
  -2  -2  -2   95.99    7.10
   2   2   2  106.09    6.40
   2   2   2  101.69    6.60
  -2  -3  -2  216.58   13.60
  -2  -3  -2  236.98   13.60
  -2  -3  -2  249.08   13.70
  -2  -3  -2  220.08   12.10
   2   3   2  219.78   13.40
   2   3   2  258.77   14.00
   2   3   2  226.28   12.00
  -2  -4  -2  102.89    9.80
  -2  -4  -2  133.79   11.10
  -2  -4  -2  128.89   11.10
  -2  -4  -2  116.89   12.10
   2   4   2  115.89    9.20
   2   4   2   84.29    8.70
   2   4   2  130.29   12.10
  -2  -5  -2   29.00    7.90
  -2  -5  -2   31.10    8.20
  -2  -5  -2   51.19   10.30
   2   5   2   40.10    6.90
   2   5   2   29.70    9.60
   2   5   2   24.80    7.40
  -2  -6  -2   80.29   13.40
  -2  -6  -2   81.59   14.40
   2   6   2   94.59   19.20
   2   6   2   72.99   14.00
  -2  -7  -2  -14.80   13.80
  -2  -7  -2    2.70   12.50
  -2  -7  -2   21.60   15.10
   2   7   2   19.60   14.20
   2   7   2    4.40   10.20
   2   7   2   -4.70   16.80
  -2  -8  -2   19.00   20.50
   2   8   2  -21.20   25.20
  -2  -9  -2    3.30   29.70
   2  -9   3  -49.90   32.70
  -2   8  -3  132.49   26.30
  -2   8  -3  115.59   20.40
   2  -8   3  187.18   28.00
  -2   7  -3   -1.40   13.60
  -2   7  -3   -9.70    9.80
  -2   7  -3   -0.70   17.20
  -2   7  -3   -0.40   14.30
  -2   7  -3  -26.30   21.50
   2  -7   3    9.10   17.50
  -2   6  -3  403.16   24.50
  -2   6  -3  383.96   26.80
  -2   6  -3  386.96   27.80
  -2   6  -3  394.66   30.00
   2  -6   3  428.76   29.70
   2  -6   3  480.75   23.70
   2  -6   3  436.76   26.30
  -2   5  -3   32.30    8.60
  -2   5  -3   31.80    6.70
  -2   5  -3   41.00   11.20
  -2   5  -3   40.20    9.90
  -2   5  -3   35.00   12.30
   2  -5   3   33.40    8.10
   2  -5   3   32.00    6.70
   2  -5   3   41.30   11.80
  -2   4  -3  953.40   44.10
  -2   4  -3  939.51   42.20
  -2   4  -3  988.00   40.50
   2  -4   3  933.51   43.80
   2  -4   3  913.91   40.40
   2  -4   3  893.91   41.50
  -2   3  -3  144.09   12.80
  -2   3  -3  140.89    8.80
  -2   3  -3  130.39    9.60
   2  -3   3  152.38   12.50
   2  -3   3  133.89    9.20
  -2   2  -3 1610.64   67.69
  -2   2  -3 1600.44   69.39
  -2   2  -3 1624.94   67.39
  -2   2  -3 1683.23   68.89
   2  -2   3 1625.04   67.59
   2  -2   3 1742.43   69.19
  -2   1  -3  875.61   38.50
  -2   1  -3  887.11   38.70
  -2   1  -3  954.20   40.00
   2  -1   3  986.80   39.90
   2  -1   3  948.01   38.80
   2  -1   3  870.51   38.50
  -2   0  -3 2023.90   89.29
  -2   0  -3 2350.56   89.29
  -2   0  -3 2310.17   88.19
  -2   0  -3 2159.18   88.19
   2   0   3 2224.88   89.19
   2   0   3 2303.67   88.19
   2   0   3 1923.81   88.99
  -2  -1  -3  920.71   37.20
  -2  -1  -3  947.81   38.50
  -2  -1  -3  896.41   37.90
   2   1   3  901.71   37.70
   2   1   3  883.41   37.10
  -2  -2  -3 1619.34   66.89
  -2  -2  -3 1620.74   66.19
  -2  -2  -3 1645.14   67.69
  -2  -2  -3 1570.34   65.89
   2   2   3 1587.64   66.19
   2   2   3 1644.94   66.29
  -2  -3  -3  129.99   10.00
  -2  -3  -3  127.79    8.20
  -2  -3  -3  114.69   10.80
   2   3   3  145.39   10.20
   2   3   3  139.29    8.50
   2   3   3  115.99    9.40
  -2  -4  -3  924.21   42.70
  -2  -4  -3  919.21   42.80
  -2  -4  -3  912.31   40.40
  -2  -4  -3 1025.50   43.00
   2   4   3  965.20   43.00
   2   4   3  933.31   40.30
   2   4   3  950.20   42.50
  -2  -5  -3   22.20    8.90
  -2  -5  -3   27.50    9.20
  -2  -5  -3   14.20    7.40
   2   5   3   26.70    9.40
   2   5   3   39.10    6.40
   2   5   3   28.70    8.90
  -2  -6  -3  425.16   27.50
  -2  -6  -3  372.36   27.90
  -2  -6  -3  460.45   30.10
   2   6   3  484.95   23.90
   2   6   3  442.96   29.30
   2   6   3  449.16   29.10
  -2  -7  -3    1.90   13.90
  -2  -7  -3    1.20   15.70
   2   7   3    8.70   18.50
  -2  -8  -3  109.19   24.50
   2   8   3  124.19   27.60
  -2  -9  -3  -30.50   29.80
   2  -9   4  152.98   37.40
  -2   8  -4  -12.80   20.30
  -2   8  -4   -2.90   15.30
   2  -8   4   -3.30   23.60
  -2   7  -4  418.96   27.20
  -2   7  -4  336.57   34.00
  -2   7  -4  514.95   32.30
  -2   7  -4  463.65   35.00
   2  -7   4  380.56   36.50
  -2   6  -4   34.20    8.70
  -2   6  -4   45.40   15.00
  -2   6  -4   51.49   12.10
  -2   6  -4   63.79   14.50
   2  -6   4   46.40    9.20
   2  -6   4   40.30   13.80
  -2   5  -4 1017.10   48.40
  -2   5  -4  971.80   43.50
  -2   5  -4 1069.19   46.80
  -2   5  -4  973.10   48.80
   2  -5   4 1012.50   49.30
   2  -5   4  959.90   43.50
  -2   4  -4   27.80    6.20
  -2   4  -4   21.00    4.80
  -2   4  -4   10.10    9.10
  -2   4  -4   27.10    9.20
   2  -4   4   30.00    5.70
   2  -4   4   21.80    8.30
  -2   3  -4 1870.81   80.09
  -2   3  -4 1945.71   78.39
  -2   3  -4 1899.21   80.89
  -2   3  -4 1737.33   77.19
   2  -3   4 2033.90   80.39
   2  -3   4 1847.82   77.69
  -2   2  -4    7.00    4.60
  -2   2  -4   11.40    3.00
  -2   2  -4    8.40    5.30
  -2   2  -4   14.90    3.60
   2  -2   4   17.00    4.90
   2  -2   4    7.80    3.70
  -2   1  -4 2222.38   90.69
  -2   1  -4 2145.79   89.29
  -2   1  -4 2188.78   89.19
   2  -1   4 2131.99   89.29
   2  -1   4 2186.38   89.29
   2  -1   4 2214.88   90.49
  -2   0  -4  769.32   35.60
  -2   0  -4  846.82   35.10
  -2   0  -4  807.22   36.60
  -2   0  -4  930.31   37.40
   2   0   4  930.21   37.10
  -2  -1  -4 2235.98   90.49
  -2  -1  -4 2212.78   90.19
  -2  -1  -4 2203.78   91.39
   2   1   4 2210.68   90.19
   2   1   4 2290.87   91.19
  -2  -2  -4   12.90    5.50
  -2  -2  -4   11.80    3.30
  -2  -2  -4   22.40    4.10
  -2  -2  -4    8.20    3.40
   2   2   4    9.60    3.40
   2   2   4   12.60    3.70
   2   2   4   10.70    3.40
  -2  -3  -4 1815.22   76.79
  -2  -3  -4 1900.31   79.89
  -2  -3  -4 1959.00   78.49
  -2  -3  -4 1863.01   78.79
   2   3   4 1879.81   78.29
   2   3   4 1907.11   77.29
  -2  -4  -4   27.40    7.20
  -2  -4  -4   21.00    7.20
  -2  -4  -4   22.20    4.60
  -2  -4  -4   36.90    8.90
   2   4   4   32.20    5.00
   2   4   4   24.00    7.20
   2   4   4   19.90    6.20
  -2  -5  -4  958.10   46.60
  -2  -5  -4  991.10   46.20
  -2  -5  -4  932.21   46.10
   2   5   4 1067.89   42.80
   2   5   4  980.70   46.50
   2   5   4  960.30   46.10
  -2  -6  -4   63.99   13.70
  -2  -6  -4   38.90   12.20
  -2  -6  -4   37.60   12.80
   2   6   4   36.70   13.50
   2   6   4   55.49    8.20
   2   6   4   55.59   11.90
  -2  -7  -4  487.05   36.90
  -2  -7  -4  531.75   34.30
   2   7   4  461.45   37.40
  -2  -8  -4   25.60   21.70
  -2  -9  -4  179.38   34.70
  -2   9  -5    3.80   24.60
   2  -9   5  -11.60   34.30
  -2   8  -5  229.28   27.30
   2  -8   5  192.18   30.80
   2  -7   5   -3.90   19.70
  -2   6  -5  589.34   41.40
  -2   6  -5  732.93   41.50
  -2   6  -5  720.53   33.60
  -2   6  -5  695.13   38.20
   2  -6   5  713.43   42.60
   2  -6   5  779.82   34.20
  -2   5  -5   81.39   14.40
  -2   5  -5   72.89    7.90
  -2   5  -5   63.29   14.20
  -2   5  -5   87.39   10.90
   2  -5   5   89.19    9.20
   2  -5   5   86.49   14.70
  -2   4  -5 1590.04   71.89
  -2   4  -5 1575.14   66.89
  -2   4  -5 1513.55   70.79
  -2   4  -5 1677.23   69.19
   2  -4   5 1651.13   67.59
   2  -4   5 1686.03   71.89
  -2   3  -5    1.20    3.80
  -2   3  -5   -1.20    7.30
  -2   3  -5    5.60    7.30
  -2   3  -5    1.60    3.80
   2  -3   5    4.20    4.50
   2  -3   5   11.30    6.60
  -2   2  -5 2932.81  118.19
  -2   2  -5 2869.51  115.29
  -2   2  -5 2829.92  114.99
  -2   2  -5 2714.33  116.59
   2  -2   5 2764.92  115.49
   2  -2   5 2876.41  116.89
  -2   1  -5  466.95   24.20
  -2   1  -5  472.55   22.20
  -2   1  -5  479.55   22.40
   2  -1   5  463.65   22.30
   2  -1   5  470.45   22.40
   2  -1   5  507.55   23.90
  -2   0  -5 5144.29  215.88
  -2   0  -5 5195.68  213.88
  -2   0  -5 5290.07  214.98
  -2   0  -5 5696.13  216.68
   2   0   5 5396.76  216.08
  -2  -1  -5  444.36   23.60
  -2  -1  -5  492.15   21.00
  -2  -1  -5  503.25   22.70
  -2  -1  -5  476.25   21.20
   2   1   5  455.35   21.90
   2   1   5  478.25   20.40
  -2  -2  -5 2872.31  114.19
  -2  -2  -5 2774.82  116.29
  -2  -2  -5 2688.53  114.09
  -2  -2  -5 2874.71  114.49
   2   2   5 2650.23  113.89
   2   2   5 2884.01  114.19
   2   2   5 2905.81  114.09
  -2  -3  -5    8.10    4.60
  -2  -3  -5    8.10    6.70
  -2  -3  -5    2.20    3.30
  -2  -3  -5    2.80    4.80
   2   3   5    7.00    5.10
   2   3   5    1.00    3.50
   2   3   5   -3.70    4.50
  -2  -4  -5 1651.63   71.79
  -2  -4  -5 1604.74   66.69
  -2  -4  -5 1659.53   71.89
   2   4   5 1612.44   69.69
   2   4   5 1639.64   67.09
  -2  -5  -5   74.39   10.90
  -2  -5  -5   91.39   13.50
  -2  -5  -5  109.79   12.80
   2   5   5   95.19   12.10
   2   5   5   88.09   12.10
  -2  -6  -5  722.03   39.50
  -2  -6  -5  694.43   40.20
  -2  -6  -5  784.02   40.60
   2   6   5  740.23   32.60
   2   6   5  709.73   39.30
   2   6   5  726.03   32.30
   2   6   5  761.12   40.90
  -2  -7  -5   -9.40   16.00
  -2  -7  -5    0.10   17.20
   2   7   5   31.10   18.90
  -2  -8  -5  172.48   26.60
  -2   9  -6    0.00   26.20
   2  -9   6   64.89   57.29
  -2   8  -6   16.20   31.90
  -2   8  -6   10.30   33.30
   2  -8   6   11.60   25.30
  -2   7  -6  101.99   22.20
  -2   7  -6   79.49   16.10
  -2   7  -6  101.99   26.70
   2  -7   6   75.49   20.90
  -2   6  -6  135.49   15.40
  -2   6  -6  153.58   19.90
  -2   6  -6  158.58   14.20
   2  -6   6  217.68   26.60
  -2   5  -6  202.98   12.80
  -2   5  -6  197.68   17.30
  -2   5  -6  157.48   18.60
  -2   5  -6  148.29   17.40
   2  -5   6  150.08   14.10
   2  -5   6  215.38   20.20
  -2   4  -6  217.78   15.30
  -2   4  -6  221.28   13.10
  -2   4  -6  212.08   20.20
  -2   4  -6  201.98   20.10
   2  -4   6  222.68   14.30
   2  -4   6  201.88   20.00
  -2   3  -6  564.94   26.90
  -2   3  -6  579.84   30.40
  -2   3  -6  606.14   26.70
  -2   3  -6  567.34   34.10
   2  -3   6  629.84   30.70
   2  -3   6  570.44   27.20
  -2   2  -6  265.97   14.50
  -2   2  -6  239.58   18.40
  -2   2  -6  245.88   12.90
  -2   2  -6  283.87   16.70
   2  -2   6  246.88   17.80
   2  -2   6  254.37   14.80
  -2   1  -6  835.72   35.90
  -2   1  -6  811.22   35.70
  -2   1  -6  781.22   37.70
   2  -1   6  778.62   35.70
  -2   0  -6 1571.94   68.49
  -2   0  -6 1658.63   69.79
  -2   0  -6 1604.64   70.09
  -2   0  -6 1600.34   66.89
   2   0   6 1824.12   70.09
  -2  -1  -6  753.22   37.20
  -2  -1  -6  832.22   34.20
  -2  -1  -6  830.22   34.90
   2   1   6  803.92   35.60
   2   1   6  812.02   33.30
  -2  -2  -6  265.47   17.10
  -2  -2  -6  247.68   14.60
  -2  -2  -6  267.47   14.20
  -2  -2  -6  276.17   14.50
   2   2   6  274.47   14.00
   2   2   6  253.97   13.50
   2   2   6  271.17   14.20
  -2  -3  -6  642.84   28.80
  -2  -3  -6  582.44   26.40
  -2  -3  -6  606.24   28.70
   2   3   6  618.94   28.40
   2   3   6  616.34   28.50
   2   3   6  600.94   26.60
  -2  -4  -6  190.88   18.20
  -2  -4  -6  219.08   11.10
  -2  -4  -6  228.18   16.00
   2   4   6  225.08   16.20
   2   4   6  213.68   11.20
   2   4   6  213.88   16.30
  -2  -5  -6  160.38   15.90
  -2  -5  -6  204.18   17.70
  -2  -5  -6  204.48   19.30
   2   5   6  184.38   17.90
   2   6   6  180.88   19.20
  -2  -7  -6   90.99   19.30
   2   7   6  135.19   21.40
  -2  -8  -6   31.50   23.70
  -2   9  -7   39.40   30.50
  -2   9  -7  -39.00   38.30
  -2   8  -7  100.39   23.60
  -2   8  -7  139.99   31.10
   2  -8   7  132.99   30.20
  -2   7  -7  -10.50   13.40
  -2   7  -7   -6.50   30.10
  -2   7  -7   -2.60   19.80
  -2   6  -7  362.86   28.80
  -2   6  -7  348.37   19.90
  -2   6  -7  332.47   32.60
  -2   6  -7  303.47   30.00
   2  -6   7  269.57   26.60
  -2   5  -7   -5.50   12.00
  -2   5  -7    4.50    6.00
  -2   5  -7  -11.90   14.20
  -2   5  -7  -24.60   14.80
  -2   5  -7    9.30    8.30
   2  -5   7    7.80    7.60
   2  -5   7   -9.60   11.60
  -2   4  -7  778.02   34.30
  -2   4  -7  796.72   36.10
  -2   4  -7  704.23   42.00
  -2   4  -7  745.93   40.30
   2  -4   7  767.12   40.30
   2  -4   7  802.02   35.30
  -2   3  -7   77.79    7.60
  -2   3  -7   61.29   11.80
  -2   3  -7   57.89    7.30
  -2   3  -7   59.39   11.10
   2  -3   7   64.39   11.60
   2  -3   7   84.79    8.50
  -2   2  -7 1562.74   68.29
  -2   2  -7 1625.04   69.99
  -2   2  -7 1663.63   66.99
  -2   2  -7 1603.14   71.69
   2  -2   7 1671.63   70.09
  -2   1  -7   25.20    8.60
  -2   1  -7   13.50    6.10
  -2   1  -7   12.20    5.50
   2  -1   7    9.90    5.60
  -2   0  -7 1716.93   68.89
  -2   0  -7 1706.83   72.29
  -2   0  -7 1632.54   71.09
  -2   0  -7 1633.24   72.79
   2   0   7 1794.42   72.39
  -2  -1  -7   11.60    7.10
  -2  -1  -7   12.90    4.90
  -2  -1  -7   17.40    3.50
  -2  -1  -7   15.30    6.40
  -2  -1  -7   18.00    6.50
   2   1   7   11.60    5.40
  -2  -2  -7 1633.14   67.19
  -2  -2  -7 1566.74   72.29
  -2  -2  -7 1570.34   66.59
  -2  -2  -7 1615.54   67.59
   2   2   7 1647.34   65.99
   2   2   7 1515.25   66.79
   2   2   7 1653.73   66.99
  -2  -3  -7   59.39    8.10
  -2  -3  -7   69.69    6.60
  -2  -3  -7   85.19    8.20
  -2  -3  -7   49.80   10.90
   2   3   7   75.99    8.40
   2   3   7   54.39    7.10
   2   3   7   64.89    6.10
  -2  -4  -7  788.32   41.70
  -2  -4  -7  813.02   38.10
  -2  -4  -7  802.32   38.30
   2   4   7  769.62   40.40
   2   4   7  791.22   37.70
   2   4   7  833.52   33.50
  -2  -5  -7    4.70    8.50
  -2  -5  -7    5.60   13.60
  -2  -5  -7   -1.00    9.90
   2   5   7   13.70    9.80
  -2  -6  -7  340.67   28.20
   2   6   7  353.06   29.00
  -2  -7  -7   14.70   18.20
  -2   9  -8   55.09   32.40
  -2   9  -8   54.09   44.20
  -2   8  -8  -23.20   31.00
  -2   8  -8   28.80   22.00
   2  -8   8  -13.00   30.10
   2  -7   8  330.67   34.50
  -2   6  -8   29.60   12.70
  -2   6  -8   20.30   21.30
  -2   6  -8    4.80   23.00
  -2   6  -8   30.70   17.80
   2  -6   8   58.39   20.50
  -2   5  -8  611.24   31.80
  -2   5  -8  735.43   35.90
  -2   5  -8  708.53   42.90
  -2   5  -8  767.42   43.10
   2  -5   8  704.73   33.60
   2  -5   8  748.93   42.20
  -2   4  -8   68.09   16.70
  -2   4  -8  111.39   10.70
  -2   4  -8  108.89   16.70
  -2   4  -8  125.39   11.70
   2  -4   8  127.99   17.10
  -2   3  -8 1234.38   53.39
  -2   3  -8 1240.98   53.89
  -2   3  -8 1226.48   57.09
   2  -3   8 1306.07   57.79
  -2   2  -8  330.67   23.30
  -2   2  -8  274.77   14.50
  -2   2  -8  251.67   23.40
   2  -2   8  305.17   19.60
  -2   1  -8 1629.54   73.49
  -2   1  -8 1705.23   71.29
  -2   1  -8 1661.23   71.09
  -2   0  -8  214.08   17.40
  -2   0  -8  207.08   15.00
  -2   0  -8  207.88   15.80
  -2   0  -8  227.98   10.60
  -2   0  -8  224.88   17.50
  -2  -1  -8 1738.03   76.39
  -2  -1  -8 1634.44   70.99
  -2  -1  -8 1783.42   73.59
  -2  -1  -8 1744.83   69.29
  -2  -1  -8 1628.84   72.59
  -2  -1  -8 1611.94   70.99
  -2  -2  -8  269.77   16.80
  -2  -2  -8  285.17   15.20
  -2  -2  -8  275.07   17.70
  -2  -2  -8  273.47   21.30
   2   2   8  280.97   13.80
  -2  -3  -8 1212.48   57.29
  -2  -3  -8 1224.58   53.49
  -2  -3  -8 1222.38   52.89
  -2  -3  -8 1147.79   51.49
   2   3   8 1291.37   52.19
   2   3   8 1217.78   52.89
  -2  -4  -8  100.59   15.50
  -2  -4  -8  100.99   11.10
  -2  -4  -8  143.29   13.10
   2   4   8  122.09   12.60
   2   4   8  115.39   11.60
  -2  -5  -8  709.23   37.60
  -2  -5  -8  763.12   38.90
   2   5   8  688.23   37.70
   2   5   8  747.43   38.80
  -2  -6  -8   13.50   20.40
  -2  -6  -8   33.60   15.50
   2   6   8   27.40   15.60
  -2  -7  -8  268.07   26.60
  -2   8  -9  104.79   24.50
  -2   8  -9  119.09   40.60
   2  -8   9  135.59   38.70
  -2   7  -9   29.10   26.00
  -2   7  -9   12.00   16.20
   2  -7   9   -6.10   26.40
  -2   6  -9  395.76   39.40
  -2   6  -9  326.87   27.00
   2  -6   9  293.47   30.00
  -2   5  -9    0.60   21.80
  -2   5  -9    7.30    7.20
  -2   5  -9   17.00   15.70
  -2   5  -9    8.00    9.00
  -2   4  -9  765.92   44.20
  -2   4  -9  855.81   37.70
  -2   4  -9  841.02   44.20
  -2   4  -9  730.73   39.20
   2  -4   9  786.82   43.50
  -2   3  -9   14.50   12.20
  -2   3  -9   10.30    7.10
  -2   3  -9   -1.80   12.60
  -2   3  -9   -0.30    5.30
   2  -3   9   17.10   10.50
  -2   2  -9 1288.57   58.59
  -2   2  -9 1372.66   63.49
  -2   2  -9 1347.67   55.89
  -2   2  -9 1341.07   60.49
   2  -2   9 1378.86   60.79
  -2   1  -9   13.70   11.40
  -2   1  -9   18.40    7.30
  -2   1  -9   11.20    3.60
  -2   1  -9    0.50    7.90
  -2   0  -9 1859.01   79.59
  -2   0  -9 1948.31   74.69
  -2   0  -9 1715.63   78.19
  -2   0  -9 1828.62   80.59
  -2  -1  -9    6.70    8.90
  -2  -1  -9   12.40    6.90
  -2  -1  -9   16.30    9.20
  -2  -1  -9   16.90    7.40
  -2  -1  -9   16.00    4.20
  -2  -1  -9   24.40    9.40
  -2  -2  -9 1364.96   58.99
  -2  -2  -9 1342.37   57.29
  -2  -2  -9 1370.76   59.89
  -2  -3  -9    1.80    6.80
  -2  -3  -9   -2.60    5.80
  -2  -3  -9   -1.00    9.10
  -2  -3  -9    6.50   10.80
   2   3   9    0.00    7.50
   2   3   9    6.90    5.90
  -2  -4  -9  825.42   37.60
  -2  -4  -9  728.63   38.00
   2   4   9  764.52   38.20
   2   4   9  766.82   36.60
  -2  -5  -9    9.60   12.40
   2   5   9   25.70   12.60
  -2  -6  -9  381.96   35.00
  -2  -6  -9  391.26   32.90
  -2   8 -10  -20.00   23.50
  -2   8 -10    1.80   39.30
   2  -8  10    9.80   41.00
  -2   7 -10   58.69   19.50
  -2   7 -10   11.90   29.00
   2  -7  10   34.30   25.70
  -2   6 -10   39.50   27.40
  -2   6 -10   67.49   16.40
  -2   5 -10   34.60   24.70
  -2   5 -10   52.69   19.90
  -2   5 -10   48.90   11.40
  -2   5 -10   46.80   18.50
   2  -5  10   47.90   17.90
  -2   4 -10   76.69   29.90
  -2   4 -10   71.19   18.90
  -2   4 -10   69.29   12.20
  -2   4 -10   74.69   10.00
   2  -4  10   65.89   16.70
  -2   3 -10  116.99   16.80
  -2   3 -10  157.18   12.10
  -2   3 -10  136.89   12.80
   2  -3  10  113.59   15.60
  -2   2 -10  132.59   15.80
  -2   2 -10  135.49   12.90
  -2   2 -10  138.89   19.50
  -2   2 -10  126.79    9.40
  -2   1 -10  111.39    8.10
  -2   1 -10  117.69   12.90
  -2   1 -10  104.99   15.40
  -2   1 -10  132.89   14.80
  -2   1 -10  124.19    7.20
  -2   0 -10  486.75   26.00
  -2   0 -10  480.25   28.50
  -2   0 -10  352.96   31.50
  -2   0 -10  408.96   25.50
  -2   0 -10  476.15   26.80
  -2  -1 -10   97.39   11.30
  -2  -1 -10  104.79    8.30
  -2  -1 -10   87.39   13.60
  -2  -1 -10  117.19   14.50
  -2  -1 -10   97.19   11.50
  -2  -1 -10   90.19   14.60
  -2  -2 -10  108.29   10.30
  -2  -2 -10  129.69   13.90
  -2  -2 -10  109.09   12.00
  -2  -3 -10  162.38   13.50
  -2  -3 -10  170.28   16.70
  -2  -3 -10  123.09   12.30
   2   3  10  133.49   11.50
  -2  -4 -10   74.19   12.90
  -2  -4 -10   52.19   10.40
   2   4  10   41.50   12.10
   2   4  10   85.39   10.50
  -2  -5 -10   37.10   14.00
  -2  -5 -10   26.40   22.00
  -2   7 -11   -4.10   19.20
  -2   7 -11   15.30   29.80
   2  -7  11   28.20   33.80
  -2   6 -11   17.60   27.30
  -2   6 -11    6.30   14.00
   2  -6  11   -2.80   23.70
  -2   5 -11   57.69   22.90
  -2   5 -11   43.40   29.00
  -2   5 -11   56.89   12.10
   2  -5  11   60.99   20.50
  -2   4 -11   30.20   25.60
  -2   4 -11   -4.00   30.60
  -2   4 -11   -0.50    7.70
  -2   4 -11    9.10    9.10
  -2   4 -11   -0.80   16.90
   2  -4  11   20.10   18.20
  -2   3 -11   13.10    6.20
  -2   3 -11    6.40   15.10
  -2   3 -11   13.30   15.00
  -2   3 -11    5.50    9.90
  -2   3 -11   18.90   19.20
   2  -3  11   15.70   13.70
  -2   2 -11    3.60    4.50
  -2   2 -11    1.70   11.70
  -2   2 -11    4.30   16.50
  -2   2 -11   -1.20   12.90
  -2   2 -11    9.80    9.90
  -2   1 -11  174.98   17.00
  -2   1 -11  113.09   18.60
  -2   1 -11  177.18   17.90
  -2   1 -11  163.68   17.10
  -2   0 -11   -6.30   10.50
  -2   0 -11   22.30   14.20
  -2   0 -11    0.60   12.20
  -2   0 -11   10.60   11.50
  -2   0 -11    9.20   10.10
  -2  -1 -11  160.18   14.90
  -2  -1 -11  144.29   18.80
  -2  -1 -11  136.19   14.40
  -2  -1 -11  182.78   20.20
  -2  -1 -11  178.08   18.10
  -2  -1 -11  175.18   10.40
  -2  -2 -11    4.80   10.20
  -2  -2 -11    2.80   11.70
  -2  -2 -11    2.70   11.30
  -2  -2 -11    2.30   14.80
  -2  -2 -11   11.00   10.00
  -2  -2 -11    7.10    5.50
  -2  -3 -11   -3.80    7.00
  -2  -3 -11   22.10   10.10
  -2  -3 -11    9.20    7.90
  -2  -4 -11    9.50   12.50
  -2  -5 -11   82.19   16.70
  -2   7 -12  175.48   41.30
  -2   7 -12  121.09   25.10
   2  -7  12  210.28   39.20
  -2   6 -12   23.30   15.50
  -2   6 -12   11.40   31.10
   2  -6  12    8.60   26.70
  -2   5 -12  395.36   38.80
  -2   5 -12  462.25   29.10
   2  -5  12  457.25   41.80
  -2   4 -12   -2.40   22.00
  -2   4 -12    1.40   13.30
  -2   4 -12    8.80    8.40
  -2   4 -12   16.60   19.30
   2  -4  12   -6.20   18.00
  -2   3 -12  718.03   52.89
  -2   3 -12  728.53   46.10
  -2   3 -12  841.72   43.60
  -2   3 -12  795.32   47.50
  -2   3 -12  775.12   48.10
  -2   3 -12  855.01   36.20
  -2   2 -12    0.30   15.00
  -2   2 -12    4.80   11.00
  -2   2 -12   14.20   13.80
  -2   2 -12    9.20    5.20
  -2   2 -12   -5.70   13.90
  -2   2 -12   -2.50   19.30
  -2   2 -12    6.40    4.60
  -2   1 -12 1156.88   62.59
  -2   1 -12 1267.07   59.79
  -2   1 -12 1273.07   58.49
  -2   1 -12 1215.88   59.09
  -2   0 -12   20.40   14.60
  -2   0 -12   23.70   12.10
  -2   0 -12   27.70   12.10
  -2   0 -12   22.30   16.20
  -2   0 -12   19.50   11.90
  -2  -1 -12 1290.37   57.19
  -2  -1 -12 1187.58   59.39
  -2  -1 -12 1110.19   56.29
  -2  -1 -12 1232.98   50.79
  -2  -1 -12 1222.58   61.69
  -2  -1 -12 1293.17   60.59
  -2  -2 -12   13.20    6.10
  -2  -2 -12   15.70   13.80
  -2  -2 -12    9.70   11.70
  -2  -2 -12   35.20   15.60
  -2  -2 -12   19.80   10.70
  -2  -2 -12   18.20   16.60
  -2  -3 -12  761.02   46.60
  -2  -3 -12  820.02   38.00
  -2  -3 -12  666.63   47.00
  -2  -3 -12  849.52   42.00
  -2  -3 -12  775.32   36.90
  -2  -4 -12  -26.80   13.40
  -2   6 -13  307.47   44.50
  -2   6 -13  247.78   24.70
  -2   5 -13   44.10   13.50
  -2   5 -13   61.89   29.80
   2  -5  13   28.90   26.10
  -2   4 -13  530.45   53.49
  -2   4 -13  541.75   47.60
  -2   3 -13   10.70    7.20
  -2   3 -13   25.40   13.50
  -2   3 -13   19.10   17.30
  -2   3 -13    5.90   27.60
  -2   3 -13   28.70   25.00
  -2   2 -13  864.71   48.70
  -2   2 -13  877.31   45.10
  -2   2 -13  821.12   56.29
  -2   2 -13  854.61   50.79
  -2   2 -13  896.01   50.69
  -2   1 -13  100.09   19.80
  -2   1 -13   79.09   15.40
  -2   1 -13   88.09   18.10
  -2   1 -13   93.49   18.30
  -2   1 -13   78.69   23.80
  -2   1 -13   98.39   17.50
  -2   0 -13  948.81   49.40
  -2   0 -13  973.40   49.10
  -2   0 -13  913.51   47.90
  -2   0 -13  883.01   54.49
  -2   0 -13  913.41   52.99
  -2   0 -13  911.51   48.20
  -2  -1 -13   98.79   15.70
  -2  -1 -13   54.39   17.40
  -2  -1 -13   83.39   20.00
  -2  -1 -13  101.19   16.20
  -2  -1 -13   83.49   17.30
  -2  -1 -13   70.79   23.00
  -2  -2 -13  854.41   53.69
  -2  -2 -13  887.71   44.40
  -2  -2 -13  876.41   50.49
  -2  -2 -13  800.32   45.70
  -2  -2 -13  945.71   46.20
  -2  -2 -13  877.51   38.80
  -2  -3 -13   26.30   18.30
  -2  -3 -13    0.50   14.90
  -2  -4 -13  520.55   40.90
  -2   6 -14  -15.20   43.00
  -2   6 -14   -0.10   21.90
   2  -6  14   31.60   34.10
  -2   5 -14   30.80   56.49
  -2   4 -14   14.00   10.10
  -2   4 -14   -2.40   26.20
  -2   3 -14  159.28   13.50
  -2   3 -14  115.99   27.70
  -2   3 -14  113.89   11.20
  -2   3 -14  148.29   27.70
  -2   3 -14  116.69   25.30
  -2   2 -14   -5.60   18.60
  -2   2 -14   13.90   29.20
  -2   2 -14   -6.70   20.00
  -2   2 -14   -2.90   22.20
  -2   2 -14   -8.70   14.70
  -2   1 -14  165.88   23.20
  -2   1 -14  158.88   20.00
  -2   1 -14  156.58   24.60
  -2   1 -14  190.88   22.90
  -2   0 -14   27.50   26.10
  -2   0 -14   -1.50   15.40
  -2   0 -14   16.90   25.20
  -2   0 -14  -11.10   15.10
  -2   0 -14   -1.50   17.20
  -2   0 -14    7.90   23.20
  -2  -1 -14  178.98   28.60
  -2  -1 -14  180.98   27.20
  -2  -1 -14  177.88   26.80
  -2  -1 -14  167.78   23.30
  -2  -1 -14  204.58   21.40
  -2  -2 -14   16.70   17.70
  -2  -2 -14    5.60   15.40
  -2  -2 -14   11.20    6.90
  -2  -3 -14  108.29   26.60
  -2  -4 -14    6.10   26.50
  -2  -5 -14   43.70   37.00
  -2  -6 -14   16.80   40.20
  -2   5 -15  -30.70   38.60
  -2   5 -15    7.00   14.90
  -2   4 -15    5.90   10.90
  -2   4 -15   31.20   33.20
  -2   3 -15   22.30   24.00
  -2   3 -15   28.30    9.00
  -2   3 -15   29.80    8.00
  -2   2 -15   22.00   22.20
  -2   2 -15   31.90   18.10
  -2   2 -15    5.60   38.00
  -2   2 -15   29.20   22.70
  -2   1 -15   11.90   19.20
  -2   1 -15   -6.70   24.20
  -2   1 -15  -10.10   18.30
  -2   1 -15    5.80   17.30
  -2   1 -15    9.30   31.40
  -2   0 -15   40.70   26.10
  -2   0 -15   38.20   19.10
  -2   0 -15    9.90   17.70
  -2   0 -15   -8.30   32.60
  -2  -1 -15    8.40   18.40
  -2  -1 -15   -4.40   20.50
  -2  -1 -15   -7.70   16.90
  -2  -2 -15   21.90    7.20
  -2  -2 -15   17.90   23.30
  -2  -3 -15   20.30   26.70
  -2  -5 -15   -8.00   32.10
  -2   4 -16   12.00   11.70
  -2   4 -16  -15.80   36.20
  -2   3 -16  260.47   35.90
  -2   2 -16   63.99   27.30
  -2   2 -16    6.50   24.80
  -2   1 -16  467.05   39.20
  -2   1 -16  347.57   34.80
  -2   1 -16  436.86   43.70
  -2   0 -16   21.10   21.90
  -2   0 -16   -5.50   21.10
  -2  -1 -16  434.56   37.60
  -2  -2 -16   61.09   28.60
  -2  -4 -16    3.60   36.20
  -2   3 -17  -19.00   34.60
  -2   2 -17  264.27   37.80
  -2   1 -17   18.20   27.50
  -2   1 -17   47.80   28.30
  -2   0 -17  276.57   33.90
  -2  -1 -17   48.20   28.20
  -2  -2 -17  271.07   39.60
  -2  -3 -17   20.30   37.40
  -2   2 -18   18.90   36.40
  -2   0 -18    0.80   34.40
  -2  -1 -18  107.69   34.80
  -2  -2 -18    6.60   36.70
   3  -2 -18   18.10   37.10
   3  -1 -18    8.60   35.00
   3   1 -18   31.70   40.40
   3   2 -18   64.49   37.70
   3   2 -18   82.89   41.10
   3  -1 -17   -0.30   25.60
   3  -1 -17   19.90   30.20
   3   0 -17  -21.30   26.00
   3   0 -17    2.60   29.00
   3   1 -17  -13.20   25.60
   3   1 -17  -14.30   30.60
   3   2 -17   38.10   33.80
   3   2 -17   13.00   27.90
   3   3 -17   -1.30   37.40
   3   3 -17   18.30   33.50
   3  -2 -16   49.70   28.10
   3  -1 -16  -31.90   23.90
   3   0 -16   16.00   20.20
   3   0 -16   26.40   24.60
   3   0 -16   45.20   22.30
   3   1 -16   14.30   26.00
   3   1 -16   -3.10   22.00
   3   2 -16   63.89   26.40
   3   2 -16   68.79   29.50
   3   3 -16   -5.60   30.50
   3   3 -16   22.60   28.40
   3   4 -16   77.39   35.20
   3  -3 -15   40.40   25.50
   3  -2 -15  439.96   43.20
   3  -2 -15  293.57   35.90
   3  -1 -15   57.29   22.50
   3  -1 -15   88.39   29.20
   3  -1 -15   98.59   48.90
   3   0 -15  531.75   45.70
   3   0 -15  564.24   49.60
   3   0 -15  508.85   39.20
   3   0 -15  577.34   38.40
   3   0 -15  527.15   45.10
   3   1 -15   97.79   18.60
   3   1 -15  104.99   21.80
   3   1 -15   70.19   23.20
   3   1 -15   91.49   27.50
   3   2 -15  453.65   43.50
   3   2 -15  405.16   39.80
   3   3 -15   29.30   24.60
   3   3 -15    4.10   27.80
   3   4 -15  242.18   36.30
   3   4 -15  224.98   21.30
   3   5 -15   55.49   37.30
   3   5 -15   78.09   19.40
   3  -4 -14  110.59   26.40
   3  -3 -14  257.87   28.60
   3  -2 -14  179.08   30.90
   3  -2 -14  198.08   32.00
   3  -1 -14  266.57   27.90
   3  -1 -14  274.17   25.70
   3   0 -14   80.09   17.10
   3   0 -14   86.69   23.80
   3   0 -14   48.50   20.70
   3   0 -14  105.39   18.00
   3   0 -14  103.09   20.90
   3   0 -14   94.09   20.10
   3   1 -14  230.58   30.60
   3   1 -14  280.37   26.60
   3   1 -14  207.08   22.90
   3   1 -14  217.78   30.60
   3   1 -14  231.08   26.20
   3   1 -14  226.88   28.60
   3   2 -14  239.08   20.80
   3   2 -14  235.08   34.30
   3   2 -14  235.68   28.40
   3   2 -14  191.28   32.70
   3   2 -14  197.38   24.10
   3   3 -14  254.37   17.50
   3   3 -14  224.28   31.10
   3   4 -14  110.29   13.60
   3   4 -14  109.49   27.10
   3   5 -14   68.29   36.70
   3   5 -14   85.19   18.50
   3  -5 -13   42.20   24.50
   3  -4 -13   -2.60   20.20
   3  -3 -13   16.00   17.90
   3  -2 -13   14.60   16.50
   3  -2 -13   -0.90   17.80
   3  -2 -13    5.80   10.50
   3  -1 -13   60.89   16.70
   3  -1 -13   62.69   18.90
   3  -1 -13   61.49   13.50
   3  -1 -13   62.49   19.70
   3  -1 -13   58.79   16.50
   3   0 -13   49.90   14.10
   3   0 -13   62.79   16.70
   3   0 -13   48.60   17.10
   3   0 -13   45.40   20.40
   3   0 -13   26.40   16.90
   3   1 -13   68.79   16.10
   3   1 -13   61.99   15.50
   3   1 -13   41.30   17.40
   3   1 -13   40.70   21.20
   3   1 -13   44.30   18.40
   3   1 -13   55.99   13.30
   3   2 -13    8.80    5.60
   3   2 -13   34.00   23.30
   3   2 -13   18.10   18.10
   3   2 -13   21.40   23.50
   3   2 -13   15.20   11.50
   3   2 -13   22.90   14.90
   3   2 -13   32.30   19.50
   3   3 -13    6.10    7.30
   3   3 -13   -6.90   23.80
   3   3 -13    7.70   22.20
   3   3 -13   -0.70   16.20
   3   4 -13   13.50   10.30
   3   4 -13   31.00   25.00
   3   5 -13   21.20   13.10
   3   5 -13   39.50   25.00
   3   6 -13  -29.10   29.50
   3   6 -13   19.20   17.10
   3  -6 -12   61.19   27.40
   3  -5 -12   54.49   22.30
  -3   4  12  110.19   11.30
  -3   4  12   27.30   20.70
   3  -4 -12  101.19   20.30
   3  -3 -12   64.39   17.60
   3  -3 -12   84.19   21.10
   3  -2 -12   94.49   18.80
   3  -2 -12  100.49   11.90
   3  -2 -12   73.79   13.80
   3  -2 -12   97.89   17.30
   3  -1 -12  148.19   14.90
   3  -1 -12  149.69   18.20
   3  -1 -12  151.28   24.10
   3  -1 -12  122.19   18.50
   3  -1 -12  173.98   18.90
   3   0 -12  181.88   21.50
   3   0 -12  193.18   19.70
   3   0 -12  159.08   19.10
   3   0 -12  201.68   20.50
   3   0 -12  193.28   18.40
   3   1 -12  146.49   15.60
   3   1 -12  119.09   16.70
   3   1 -12  116.99   17.70
   3   1 -12  126.89   19.80
   3   1 -12  131.59   15.50
   3   1 -12  163.98   20.70
   3   2 -12  113.89   21.00
   3   2 -12   82.29   12.30
   3   2 -12  102.49    8.40
   3   2 -12   44.90   17.40
   3   2 -12  114.79   18.20
   3   2 -12   89.29   20.00
   3   3 -12   42.60   21.80
   3   3 -12   58.09   10.70
   3   3 -12   64.69    9.00
   3   3 -12   69.09   17.20
   3   3 -12   85.19   23.40
   3   4 -12   45.60   20.50
   3   4 -12  105.89   12.00
   3   5 -12   36.40   12.60
   3   5 -12   50.89   25.30
   3   6 -12   92.89   18.10
   3   6 -12   75.89   28.10
  -3  -7  12   24.80   35.50
   3   7 -12   -9.30   33.10
   3   7 -12    0.00   21.50
   3  -7 -11   11.40   29.60
   3  -6 -11  153.08   26.80
  -3   4  11  372.46   35.00
  -3   4  11  371.36   23.50
   3  -4 -11  276.67   41.10
   3  -4 -11  393.06   31.50
   3  -3 -11   59.69   15.50
   3  -3 -11   74.19   16.70
   3  -3 -11   62.29    8.70
   3  -3 -11   66.09    7.30
   3  -2 -11  568.24   27.60
   3  -2 -11  485.05   28.90
   3  -2 -11  558.94   33.20
   3  -2 -11  531.75   34.30
   3  -1 -11   72.99   13.60
   3  -1 -11   99.19   13.20
   3  -1 -11   85.89   14.40
   3  -1 -11   85.19   11.60
   3   0 -11  597.64   33.90
   3   0 -11  615.54   35.10
   3   0 -11  617.14   37.20
   3   0 -11  680.93   35.90
   3   0 -11  647.94   34.10
   3   1 -11   80.49   15.20
   3   1 -11   75.09   15.80
   3   1 -11   82.29   15.50
   3   1 -11   97.29   14.10
   3   1 -11   84.69   14.20
   3   1 -11  110.09    8.00
   3   2 -11  539.65   34.50
   3   2 -11  535.25   34.20
   3   2 -11  551.14   25.10
   3   2 -11  542.65   28.40
   3   2 -11  551.04   33.70
   3   2 -11  519.75   28.70
   3   3 -11   98.89   20.00
   3   3 -11   68.29   19.30
   3   3 -11   38.80   16.00
   3   3 -11   79.89    9.80
   3   3 -11   55.99    9.00
   3   3 -11   69.09    8.90
   3   4 -11  331.07   35.00
   3   4 -11  393.16   31.50
   3   4 -11  359.06   34.80
   3   4 -11  377.66   22.90
   3   5 -11   56.29   22.70
   3   5 -11   48.30   12.40
  -3  -6  11  196.98   30.20
   3   6 -11  195.98   29.50
   3   6 -11  190.68   21.30
  -3  -7  11   62.09   35.20
   3   7 -11   31.30   20.10
   3   7 -11   12.30   33.40
  -3   6  10  254.47   30.90
  -3   6  10  238.48   30.80
   3  -6 -10  222.68   26.40
  -3   5  10  154.98   22.40
   3  -5 -10   73.79   21.50
   3  -5 -10  128.49   20.10
  -3   4  10  615.34   39.70
  -3   4  10  680.43   32.30
   3  -4 -10  625.24   38.20
  -3   3  10  265.47   23.60
  -3   3  10  310.47   26.00
   3  -3 -10  275.07   15.10
   3  -3 -10  269.27   24.40
   3  -3 -10  266.37   14.10
  -3   2  10 1228.18   56.29
   3  -2 -10 1086.79   51.09
   3  -2 -10 1120.19   54.69
   3  -2 -10 1258.77   50.69
   3  -2 -10 1106.49   55.29
   3  -1 -10  307.97   22.00
   3  -1 -10  275.87   18.40
   3  -1 -10  243.58   19.40
   3  -1 -10  264.37   21.40
   3   0 -10  966.80   47.90
   3   0 -10  968.30   47.00
   3   0 -10  865.51   46.20
   3   0 -10  993.90   45.40
   3   0 -10 1047.00   45.70
   3   1 -10  254.77   19.00
   3   1 -10  285.47   14.00
   3   1 -10  267.77   22.70
   3   1 -10  325.67   23.30
   3   1 -10  260.47   23.60
   3   1 -10  279.77   21.30
   3   2 -10 1184.38   52.59
   3   2 -10 1233.18   50.89
   3   2 -10 1148.79   54.29
   3   2 -10 1188.08   57.19
   3   2 -10 1267.07   58.59
   3   3 -10  288.47   16.70
   3   3 -10  262.27   16.40
   3   3 -10  295.87   17.20
   3   3 -10  252.17   25.20
   3   3 -10  283.67   24.80
  -3  -5  10  161.48   24.50
   3   5 -10  130.69   21.60
   3   5 -10  106.69   24.40
   3   5 -10   98.89   25.80
   3   5 -10  109.29   14.30
  -3  -6  10  208.78   30.00
   3   6 -10  228.78   22.00
   3   6 -10  243.98   31.20
  -3  -7  10   95.69   34.20
   3   7 -10   78.39   31.40
   3   7 -10   70.19   19.10
   3   8 -10   95.89   38.90
   3   8 -10   81.69   24.80
   3  -8  -9   71.19   32.50
  -3   7   9    7.10   23.70
   3  -7  -9   -7.00   23.20
  -3   6   9  187.18   25.80
   3  -6  -9  161.78   23.20
  -3   5   9   26.60   17.30
  -3   5   9   46.40   18.00
   3  -5  -9   47.20   17.90
   3  -5  -9   52.99   16.40
  -3   4   9  348.47   21.10
  -3   4   9  318.57   29.20
  -3   4   9  303.17   28.30
   3  -4  -9  367.76   20.70
   3  -4  -9  281.07   25.70
  -3   3   9   -3.40   11.40
  -3   3   9    3.20    6.40
  -3   3   9    2.40    6.40
  -3   3   9   -2.80   11.80
   3  -3  -9   -1.20   11.60
   3  -3  -9    2.60    3.50
   3  -3  -9   -1.20   10.60
  -3   2   9  502.55   22.00
  -3   2   9  501.05   22.00
  -3   2   9  515.55   30.00
  -3   2   9  526.25   29.50
   3  -2  -9  501.25   24.10
   3  -2  -9  475.85   25.00
   3  -2  -9  520.05   29.70
   3  -2  -9  499.35   28.90
  -3   1   9   67.29   10.80
   3  -1  -9   63.89    9.20
   3  -1  -9   53.89    9.80
   3  -1  -9   84.89   11.40
   3  -1  -9   63.89    8.50
   3   0  -9  979.60   45.10
   3   0  -9  997.40   46.70
   3   0  -9  983.50   45.20
   3   0  -9  973.80   47.30
   3   1  -9   88.79    9.70
   3   1  -9   88.79   13.20
   3   1  -9   77.69    6.30
   3   1  -9   73.19   10.40
   3   2  -9  489.85   23.10
   3   2  -9  526.35   29.70
   3   2  -9  475.55   24.60
   3   2  -9  516.75   24.60
   3   2  -9  486.05   29.50
   3   3  -9    8.10    5.70
   3   3  -9  -17.20   12.20
   3   3  -9    8.90    5.20
   3   3  -9    0.60   10.80
   3   3  -9    6.50    5.00
  -3  -4   9  345.77   30.40
   3   4  -9  376.66   22.20
   3   4  -9  384.76   29.90
  -3  -5   9   86.29   20.10
   3   5  -9   63.39   18.70
   3   5  -9   51.39   11.80
  -3  -6   9  156.58   26.90
   3   6  -9  194.38   27.20
   3   6  -9  181.38   19.60
  -3  -7   9    5.60   27.30
   3   7  -9   -5.10   26.30
   3   7  -9   11.90   17.20
  -3  -8   9   48.20   33.10
   3   8  -9   33.40   34.80
   3   8  -9   31.10   24.10
  -3   8   8  -23.00   29.80
   3  -8  -8  -16.30   30.80
  -3   7   8   14.60   27.30
   3  -7  -8   -4.80   21.40
  -3   6   8   62.79   20.00
   3  -6  -8   57.99   18.90
   3  -6  -8   36.00   20.60
  -3   5   8   28.00   14.10
  -3   5   8   60.29   17.30
   3  -5  -8   40.80   14.10
   3  -5  -8   20.20    9.60
  -3   4   8    0.50   12.00
  -3   4   8   11.00    8.40
  -3   4   8    9.90   12.40
   3  -4  -8   17.20   11.10
   3  -4  -8   16.20    7.50
   3  -4  -8   -0.90   11.70
  -3   3   8   12.60    6.20
  -3   3   8   14.30   10.40
  -3   3   8   14.30   10.30
   3  -3  -8    0.70    4.90
   3  -3  -8    0.30    9.10
   3  -3  -8    8.90    9.20
  -3   2   8   15.30    4.40
  -3   2   8    2.50    4.30
  -3   2   8  -12.80    9.20
  -3   2   8   22.20    9.30
   3  -2  -8    1.70    4.50
   3  -2  -8    0.60    5.10
   3  -2  -8    4.40    8.70
   3  -2  -8    6.30    8.50
  -3   1   8   49.99    9.60
   3  -1  -8   35.70    8.80
   3  -1  -8   48.60    7.00
   3  -1  -8   48.40    9.10
  -3   0   8   73.99    9.40
   3   0  -8  110.59   10.30
   3   0  -8   97.89   10.10
   3   0  -8  102.49   11.30
   3   0  -8   88.79    6.90
   3   1  -8   48.50    7.10
   3   1  -8   51.49    5.10
   3   1  -8   54.39    8.80
   3   2  -8    9.00    5.00
   3   2  -8    5.50    4.10
   3   2  -8   13.30    9.10
   3   2  -8    9.10    8.80
   3   2  -8    7.40    5.10
  -3  -3   8    7.50    4.30
  -3  -3   8    2.00    9.60
   3   3  -8   -9.70    9.70
   3   3  -8    4.90    3.90
   3   3  -8    5.00    5.20
   3   3  -8    5.60   10.20
   3   3  -8    9.60    4.10
  -3  -4   8    2.60    5.80
  -3  -4   8    2.40   11.30
   3   4  -8    7.40   12.10
   3   4  -8   13.50    7.40
   3   4  -8   11.50   12.40
  -3  -5   8   36.20   18.50
   3   5  -8   36.70   15.20
   3   5  -8   44.60   10.90
  -3  -6   8   57.99   22.10
  -3  -6   8   41.00   12.80
   3   6  -8   47.00   19.60
   3   6  -8   21.10   21.70
   3   6  -8   42.10   24.20
   3   6  -8   40.00   12.30
  -3  -7   8  -26.20   24.60
   3   7  -8   -6.10   23.80
   3   7  -8   -8.00   21.80
  -3  -8   8   -3.10   33.50
   3   8  -8    2.60   30.40
   3   8  -8   13.20   19.60
   3   9  -8   21.60   36.30
   3   9  -8    0.70   43.20
   3  -9  -7   81.09   39.00
  -3   8   7  142.59   29.70
   3  -8  -7  147.39   30.10
  -3   7   7  138.49   25.20
   3  -7  -7  155.88   25.10
  -3   6   7  351.76   31.60
   3  -6  -7  315.97   30.00
   3  -6  -7  290.17   30.80
  -3   5   7  325.47   28.40
  -3   5   7  351.56   28.20
  -3   5   7  389.16   24.60
   3  -5  -7  316.77   24.80
   3  -5  -7  355.86   27.50
  -3   4   7  641.34   36.90
  -3   4   7  756.22   36.80
  -3   4   7  706.73   37.00
   3  -4  -7  690.53   36.50
   3  -4  -7  688.63   37.00
   3  -4  -7  672.13   33.10
  -3   3   7 1288.47   53.49
  -3   3   7 1265.97   57.39
   3  -3  -7 1198.18   55.89
   3  -3  -7 1269.87   56.59
   3  -3  -7 1199.58   53.29
  -3   2   7 1369.06   55.59
  -3   2   7 1287.17   59.49
  -3   2   7 1299.47   58.89
   3  -2  -7 1429.76   55.79
   3  -2  -7 1314.77   55.29
   3  -2  -7 1291.47   58.79
  -3   1   7 1295.07   51.69
  -3   1   7 1320.07   56.29
  -3   1   7 1259.37   51.59
   3  -1  -7 1241.08   55.89
   3  -1  -7 1166.58   55.29
   3  -1  -7 1342.57   54.09
  -3   0   7 1012.50   44.70
   3   0  -7 1026.30   44.30
   3   0  -7  976.40   45.40
   3   0  -7 1007.60   44.50
   3   0  -7 1011.40   41.90
   3   1  -7 1278.07   54.99
   3   1  -7 1321.17   57.19
   3   1  -7 1332.47   57.89
   3   1  -7 1277.97   53.69
  -3  -2   7 1358.66   55.19
   3   2  -7 1351.26   56.29
   3   2  -7 1319.87   56.09
   3   2  -7 1382.36   56.59
   3   2  -7 1340.67   59.99
  -3  -3   7 1247.28   51.79
  -3  -3   7 1190.98   56.89
   3   3  -7 1274.07   57.19
   3   3  -7 1256.67   52.99
   3   3  -7 1248.48   56.39
   3   3  -7 1185.88   50.19
   3   3  -7 1232.28   50.29
  -3  -5   7  356.66   27.70
   3   5  -7  319.97   26.30
   3   5  -7  329.07   22.50
  -3  -6   7  290.17   22.70
  -3  -6   7  323.57   28.70
   3   6  -7  286.67   28.80
   3   6  -7  302.07   31.80
   3   6  -7  240.88   26.90
   3   6  -7  287.97   24.50
  -3  -7   7  192.08   41.80
   3   7  -7  138.79   18.40
   3   7  -7  188.68   27.10
  -3  -8   7  141.39   34.90
   3   8  -7  121.79   23.10
   3   8  -7  131.29   30.70
   3   9  -7   28.90   37.80
   3   9  -7   49.00   31.60
   3  -9  -6  102.19   38.00
  -3   8   6    4.30   28.20
   3  -8  -6   67.79   26.70
  -3   7   6  255.27   30.40
  -3   7   6  210.08   26.10
   3  -7  -6  305.07   29.00
   3  -7  -6  257.17   27.30
   3  -6  -6   22.00   16.00
   3  -6  -6  136.09   18.60
  -3   5   6  806.82   42.30
  -3   5   6  716.93   41.40
   3  -5  -6  752.42   40.70
   3  -5  -6  755.42   37.90
   3  -5  -6  846.82   41.70
  -3   4   6  214.78   18.20
  -3   4   6  194.78   17.90
  -3   4   6  174.98   15.00
   3  -4  -6  205.88   17.60
   3  -4  -6  213.08   18.80
   3  -4  -6  184.18   14.50
  -3   3   6 1497.75   67.09
  -3   3   6 1455.35   66.39
  -3   3   6 1502.85   63.99
   3  -3  -6 1552.84   64.09
   3  -3  -6 1514.95   66.09
   3  -3  -6 1559.34   66.49
  -3   2   6  197.98   11.10
  -3   2   6  201.98   15.40
  -3   2   6  207.88   15.40
   3  -2  -6  174.78   14.50
   3  -2  -6  169.18   13.50
   3  -2  -6  191.28   10.00
  -3   1   6 2575.34  105.39
  -3   1   6 2632.34  105.49
  -3   1   6 2626.84  108.49
   3  -1  -6 2477.55  107.89
   3  -1  -6 2690.03  106.79
   3  -1  -6 2683.63  110.49
  -3   0   6  256.67   14.40
   3   0  -6  215.78   13.70
   3   0  -6  260.87   14.40
   3   0  -6  232.48   14.70
  -3  -1   6 2691.13  107.09
  -3  -1   6 2617.14  104.89
   3   1  -6 2571.74  108.79
   3   1  -6 2703.83  105.99
   3   1  -6 2542.05  106.59
   3   1  -6 2561.94  110.29
  -3  -2   6  186.68    9.90
   3   2  -6  196.78   15.10
   3   2  -6  171.88   10.80
   3   2  -6  186.68    9.80
   3   2  -6  191.78   15.70
   3   2  -6  179.88   10.00
  -3  -3   6 1508.55   62.19
  -3  -3   6 1538.55   66.59
   3   3  -6 1498.15   63.09
   3   3  -6 1425.06   65.49
   3   3  -6 1477.25   65.89
  -3  -4   6  179.38   17.40
   3   4  -6  176.78   17.60
   3   4  -6  190.88   14.70
   3   4  -6  186.98   18.40
  -3  -5   6  849.12   45.10
   3   5  -6  822.12   44.30
   3   5  -6  821.52   40.70
  -3  -6   6  147.89   21.80
   3   6  -6  135.59   18.90
   3   6  -6  151.98   16.70
  -3  -7   6  347.07   33.80
   3   7  -6  301.47   29.90
   3   7  -6  341.47   33.30
  -3  -8   6   42.20   29.30
   3   8  -6   21.30   25.30
   3   8  -6   37.00   20.30
  -3  -9   6  135.79   42.10
   3   9  -6   75.39   30.10
   3   9  -6   49.80   39.00
  -3   8   5   39.70   23.70
   3  -8  -5   43.70   28.20
  -3   7   5  213.38   24.40
  -3   7   5  211.78   28.10
   3  -7  -5  147.49   22.30
   3  -7  -5  171.48   35.10
  -3   6   5  147.49   18.50
  -3   6   5  139.89   15.60
   3  -6  -5  156.68   20.00
   3  -6  -5  153.38   15.20
  -3   5   5  699.73   39.50
  -3   5   5  735.73   36.80
  -3   5   5  769.42   38.60
   3  -5  -5  709.33   37.80
   3  -5  -5  754.22   39.00
   3  -5  -5  713.93   36.10
  -3   4   5  353.16   24.70
  -3   4   5  397.16   23.80
   3  -4  -5  373.96   23.80
   3  -4  -5  425.26   24.60
   3  -4  -5  389.26   23.20
  -3   3   5 1708.03   73.49
  -3   3   5 1740.53   71.39
  -3   3   5 1717.63   73.39
   3  -3  -5 1642.04   72.79
   3  -3  -5 1737.43   73.29
   3  -3  -5 1656.13   71.19
  -3   2   5  728.03   33.50
  -3   2   5  722.23   30.80
  -3   2   5  705.83   33.30
   3  -2  -5  697.63   29.50
   3  -2  -5  667.13   32.70
   3  -2  -5  711.93   32.80
  -3   1   5 4417.56  177.28
  -3   1   5 4268.07  177.08
  -3   1   5 4482.55  175.18
  -3   1   5 4136.99  175.58
  -3   1   5 4293.37  174.88
   3  -1  -5 4423.86  177.28
   3  -1  -5 4601.84  175.68
   3  -1  -5 4220.98  176.78
  -3   0   5 1159.98   49.40
  -3   0   5 1144.89   49.20
  -3   0   5 1146.79   47.10
  -3   0   5 1147.29   46.90
   3   0  -5 1152.78   49.99
   3   0  -5 1164.48   49.20
   3   0  -5 1172.18   47.70
   3   0  -5 1170.48   49.00
  -3  -1   5 4377.56  180.38
  -3  -1   5 4371.36  178.58
  -3  -1   5 4384.16  177.58
   3   1  -5 4597.24  180.38
   3   1  -5 4292.07  178.28
   3   1  -5 4415.76  178.18
   3   1  -5 4583.94  180.68
  -3  -2   5  699.33   33.40
  -3  -2   5  700.73   30.50
   3   2  -5  704.13   29.60
   3   2  -5  709.73   31.10
   3   2  -5  682.03   29.40
   3   2  -5  745.23   33.90
   3   2  -5  752.42   33.60
  -3  -3   5 1666.13   70.69
  -3  -3   5 1750.22   73.89
   3   3  -5 1713.63   73.49
   3   3  -5 1606.34   71.19
   3   3  -5 1769.02   73.99
  -3  -4   5  377.96   24.30
  -3  -4   5  405.96   21.00
   3   4  -5  371.86   24.10
   3   4  -5  414.46   25.10
   3   4  -5  388.46   21.60
  -3  -5   5  713.23   35.20
  -3  -5   5  753.52   40.80
   3   5  -5  730.43   39.60
   3   5  -5  679.53   35.90
   3   5  -5  704.93   38.00
  -3  -6   5  167.28   20.90
  -3  -6   5  206.98   17.30
   3   6  -5  142.79   16.30
   3   6  -5  181.58   20.50
  -3  -7   5  217.78   27.50
  -3  -7   5  150.28   19.00
   3   7  -5  138.29   28.40
   3   7  -5  135.89   19.90
   3   7  -5  210.98   23.70
   3   7  -5  146.29   26.60
  -3  -8   5   15.20   25.30
   3   8  -5   82.99   24.80
   3   8  -5   34.20   19.80
  -3  -9   5   58.29   39.10
   3   9  -5   71.19   30.30
   3   9  -5   71.99   41.20
   3  -9  -4  -47.20   46.10
  -3   8   4  -13.50   20.50
  -3   7   4    9.00   15.70
  -3   7   4  -28.90   21.50
   3  -7  -4   -2.60   15.50
   3  -7  -4    4.70   16.80
  -3   6   4  200.48   18.60
  -3   6   4  197.38   18.90
   3  -6  -4  131.39   14.30
   3  -6  -4  169.88   16.70
   3  -6  -4  165.98   18.80
  -3   5   4   33.50   11.30
  -3   5   4   17.20   11.00
  -3   5   4   37.60    9.50
   3  -5  -4   14.40   11.00
   3  -5  -4   19.90    9.70
   3  -5  -4   15.20    7.80
  -3   4   4  308.57   19.70
  -3   4   4  306.87   18.60
   3  -4  -4  317.87   18.10
   3  -4  -4  307.97   20.00
   3  -4  -4  292.67   19.70
  -3   3   4   -3.50    6.80
  -3   3   4   -0.50    6.20
   3  -3  -4    3.80    4.00
   3  -3  -4   -0.50    5.70
   3  -3  -4    6.30    5.90
  -3   2   4  616.74   27.80
  -3   2   4  641.64   29.70
  -3   2   4  626.64   29.70
   3  -2  -4  595.14   29.30
   3  -2  -4  677.83   30.10
   3  -2  -4  653.73   26.70
  -3   1   4   31.40    3.60
  -3   1   4   24.70    3.50
  -3   1   4   29.70    3.40
  -3   1   4   25.50    5.10
  -3   1   4   20.60    4.40
   3  -1  -4   24.90    5.30
   3  -1  -4   36.50    3.80
   3  -1  -4   28.00    4.80
  -3   0   4 3384.76  142.59
  -3   0   4 3431.36  142.79
  -3   0   4 3577.04  141.49
   3   0  -4 3679.73  142.89
   3   0  -4 3619.74  141.89
   3   0  -4 3608.84  143.39
   3   0  -4 3357.86  142.39
  -3  -1   4   32.30    3.30
  -3  -1   4   26.20    3.50
  -3  -1   4   27.30    5.10
   3   1  -4   32.20    5.30
   3   1  -4   25.30    5.20
   3   1  -4   28.30    3.40
   3   1  -4   33.90    3.40
  -3  -2   4  636.44   30.30
  -3  -2   4  656.23   30.40
  -3  -2   4  636.74   27.90
   3   2  -4  665.53   30.00
   3   2  -4  644.64   30.10
   3   2  -4  618.44   28.20
   3   2  -4  642.84   26.10
   3   2  -4  633.24   26.00
  -3  -3   4    3.50    4.10
  -3  -3   4    2.70    6.00
   3   3  -4    7.00    7.10
   3   3  -4    0.70    5.90
   3   3  -4   -2.10    4.20
  -3  -4   4  325.67   18.30
  -3  -4   4  334.27   22.90
   3   4  -4  294.27   20.20
   3   4  -4  319.57   18.90
   3   4  -4  330.17   22.00
  -3  -5   4   11.90   11.80
  -3  -5   4   20.30    8.50
   3   5  -4   14.30    7.60
   3   5  -4   19.80   10.80
   3   5  -4   18.60   12.30
  -3  -6   4  206.38   21.50
  -3  -6   4  135.99   14.60
   3   6  -4  153.48   17.80
   3   6  -4  156.18   15.00
  -3  -7   4    9.40   17.30
  -3  -7   4   -2.50   13.60
   3   7  -4    8.10   13.40
   3   7  -4   15.20   16.10
   3   7  -4   -5.40   21.80
  -3  -8   4  -14.80   24.40
   3   8  -4    6.80   18.90
   3   8  -4   23.30   30.90
  -3  -9   4  -17.80   31.90
   3  -9  -3   31.80   35.30
  -3   8   3  162.88   23.60
   3  -8  -3  172.18   32.70
  -3   7   3  127.39   18.50
  -3   7   3   86.69   25.70
   3  -7  -3  129.59   20.70
   3  -7  -3   56.69   19.00
  -3   6   3  410.56   27.00
  -3   6   3  362.46   21.30
  -3   6   3  399.46   27.40
  -3   6   3  407.56   20.00
   3  -6  -3  395.06   29.70
   3  -6  -3  385.86   25.70
   3  -6  -3  364.66   25.50
  -3   5   3  127.49   13.80
  -3   5   3   88.39   11.70
  -3   5   3  100.09   10.30
  -3   5   3  105.69    9.00
  -3   5   3   76.19   13.90
   3  -5  -3  108.69   13.50
   3  -5  -3   98.89   11.40
   3  -5  -3  100.89   11.30
  -3   4   3 1039.90   43.30
  -3   4   3 1037.30   43.70
  -3   4   3 1014.70   47.90
  -3   4   3 1031.70   46.60
  -3   4   3 1075.89   47.90
   3  -4  -3 1005.30   46.40
   3  -4  -3 1090.99   48.10
   3  -4  -3 1060.29   46.40
  -3   3   3 1077.49   45.50
  -3   3   3 1016.60   46.30
  -3   3   3 1043.00   47.00
   3  -3  -3 1014.30   45.20
   3  -3  -3 1104.19   47.30
   3  -3  -3 1046.20   45.80
  -3   2   3 2631.24  110.49
  -3   2   3 2686.13  110.79
   3  -2  -3 2669.43  110.69
   3  -2  -3 2718.43  110.19
   3  -2  -3 2726.33  108.29
  -3   1   3  249.08   12.40
  -3   1   3  209.18   10.40
  -3   1   3  224.78   10.90
  -3   1   3  208.88   11.80
  -3   1   3  207.98   10.40
   3  -1  -3  211.88   11.80
   3  -1  -3  212.88   11.70
   3  -1  -3  217.28   10.40
  -3   0   3 1771.42   70.59
  -3   0   3 1713.53   71.39
  -3   0   3 1706.23   71.09
   3   0  -3 1758.42   70.69
   3   0  -3 1683.43   70.89
   3   0  -3 1791.42   71.29
   3   0  -3 1738.23   71.69
  -3  -1   3  209.58   12.30
  -3  -1   3  213.58   10.50
  -3  -1   3  226.68   10.10
   3   1  -3  235.48   12.30
   3   1  -3  222.78   12.10
   3   1  -3  213.08   10.70
   3   1  -3  209.78    9.90
  -3  -2   3 2691.93  109.29
  -3  -2   3 2650.73  110.69
  -3  -2   3 2585.84  110.59
   3   2  -3 2793.92  110.69
   3   2  -3 2673.43  109.49
   3   2  -3 2725.23  110.79
  -3  -3   3 1113.29   46.70
  -3  -3   3 1120.49   48.80
  -3  -3   3 1082.39   48.20
   3   3  -3 1019.60   48.40
   3   3  -3 1114.69   48.60
   3   3  -3 1054.99   47.80
  -3  -4   3 1052.09   46.30
  -3  -4   3 1061.29   48.30
   3   4  -3 1092.49   48.20
   3   4  -3 1021.80   46.80
   3   4  -3 1004.80   47.60
  -3  -5   3   80.29   12.70
  -3  -5   3   80.49   10.50
   3   5  -3   94.49   11.20
   3   5  -3   97.39   12.90
   3   5  -3   92.09   11.80
  -3  -6   3  357.26   25.90
  -3  -6   3  364.36   29.30
  -3  -6   3  402.86   17.30
  -3  -6   3  360.66   17.60
   3   6  -3  383.46   27.20
   3   6  -3  366.16   26.30
  -3  -7   3   77.39   15.40
  -3  -7   3   90.89   20.40
   3   7  -3   63.29   20.90
   3   7  -3  102.89   15.50
   3   7  -3  126.49   18.60
   3   8  -3  172.18   24.10
   3   8  -3  169.48   21.90
  -3  -9   3   35.70   49.20
   3  -9  -2   73.59   33.20
  -3   8   2   95.59   20.80
   3  -8  -2   70.39   25.00
  -3   7   2  356.76   29.10
  -3   7   2  275.87   33.10
  -3   7   2  364.66   29.20
   3  -7  -2  331.77   27.40
   3  -7  -2  311.47   29.10
   3  -7  -2  294.27   27.50
  -3   6   2  602.84   33.90
  -3   6   2  629.14   44.70
  -3   6   2  668.63   30.10
  -3   6   2  575.34   31.00
   3  -6  -2  589.64   32.90
   3  -6  -2  620.14   33.70
   3  -6  -2  579.74   36.30
  -3   5   2  997.20   47.20
  -3   5   2  951.40   44.90
  -3   5   2  929.11   41.60
  -3   5   2 1026.70   45.40
  -3   5   2  947.11   42.40
   3  -5  -2  941.51   44.30
   3  -5  -2  927.21   43.80
   3  -5  -2  945.81   45.90
  -3   4   2  932.51   39.70
  -3   4   2  886.91   41.90
  -3   4   2  956.80   41.70
  -3   4   2  949.90   43.00
   3  -4  -2  834.12   41.00
   3  -4  -2  914.11   41.20
   3  -4  -2  966.40   43.50
  -3   3   2 1381.06   60.89
  -3   3   2 1575.24   61.99
  -3   3   2 1401.56   62.09
  -3   3   2 1437.36   59.79
   3  -3  -2 1442.06   60.89
   3  -3  -2 1445.06   61.09
  -3   2   2 1016.20   42.80
  -3   2   2  951.00   42.00
  -3   2   2  955.80   41.30
  -3   2   2  976.20   43.30
   3  -2  -2 1058.49   41.30
   3  -2  -2 1078.69   43.50
   3  -2  -2  936.11   42.30
  -3   1   2 3061.59  124.69
  -3   1   2 3262.77  125.19
  -3   1   2 2989.30  123.89
   3  -1  -2 3022.30  123.99
   3  -1  -2 3128.99  124.99
   3  -1  -2 3000.10  124.49
  -3   0   2 5746.82  231.08
  -3   0   2 5719.53  231.68
   3   0  -2 5763.32  231.08
   3   0  -2 5837.62  231.58
  -3  -1   2 3175.98  125.69
  -3  -1   2 2979.40  124.69
  -3  -1   2 3059.09  126.49
   3   1  -2 3213.58  126.39
   3   1  -2 3205.58  125.79
   3   1  -2 3002.00  125.09
   3   1  -2 3162.98  126.49
  -3  -2   2  984.80   42.30
  -3  -2   2  983.00   42.20
  -3  -2   2  961.50   41.40
   3   2  -2  986.50   42.40
   3   2  -2  956.30   42.00
   3   2  -2  988.20   41.60
  -3  -3   2 1425.96   60.39
  -3  -3   2 1356.36   57.69
  -3  -3   2 1471.35   61.59
  -3  -3   2 1463.95   61.49
  -3  -3   2 1388.36   57.59
   3   3  -2 1476.75   61.39
   3   3  -2 1411.76   60.99
   3   3  -2 1468.35   60.69
  -3  -4   2  887.81   37.50
  -3  -4   2  913.21   42.30
  -3  -4   2  916.61   42.90
  -3  -4   2  916.51   37.90
  -3  -4   2  866.01   40.90
   3   4  -2  938.71   42.10
   3   4  -2  937.41   42.50
   3   4  -2  913.71   41.50
  -3  -5   2  927.41   38.90
  -3  -5   2  947.11   45.80
  -3  -5   2  961.20   43.70
   3   5  -2  927.21   44.10
   3   5  -2  891.21   43.80
   3   5  -2  925.91   45.10
  -3  -6   2  569.84   36.10
  -3  -6   2  623.44   27.00
  -3  -6   2  633.04   34.00
   3   6  -2  577.34   34.00
   3   6  -2  617.44   33.80
   3   6  -2  517.65   35.60
  -3  -7   2  356.16   29.60
   3   7  -2  367.76   29.60
   3   7  -2  296.97   28.80
  -3  -8   2   59.09   25.10
  -3  -8   2   73.19   31.80
   3   8  -2   51.69   20.20
   3   8  -2   88.89   20.40
  -3  -9   2   99.69   33.10
   3  -9  -1   29.90   30.20
  -3   8   1   63.49   18.90
   3  -8  -1   52.49   28.10
  -3   7   1  120.99   16.90
  -3   7   1  145.39   14.90
  -3   7   1  127.49   26.20
  -3   7   1   93.29   14.10
   3  -7  -1  132.59   17.30
   3  -7  -1  115.79   15.70
   3  -7  -1  110.79   19.00
  -3   6   1  238.38   21.10
  -3   6   1  205.28   19.50
  -3   6   1  197.28   19.20
   3  -6  -1  217.48   19.90
   3  -6  -1  205.88   18.80
   3  -6  -1  243.68   23.80
  -3   5   1  258.87   18.90
  -3   5   1  252.07   20.60
  -3   5   1  262.57   17.40
  -3   5   1  236.78   18.00
  -3   5   1  253.67   16.30
   3  -5  -1  274.27   17.30
   3  -5  -1  229.88   20.80
   3  -5  -1  262.77   17.90
  -3   4   1  586.64   28.40
  -3   4   1  650.23   29.80
  -3   4   1  595.64   31.20
  -3   4   1  647.84   29.60
   3  -4  -1  605.74   28.90
   3  -4  -1  623.64   31.10
   3  -4  -1  557.24   28.50
  -3   3   1 1478.65   62.29
  -3   3   1 1418.06   61.59
  -3   3   1 1518.15   62.49
  -3   3   1 1504.85   63.49
   3  -3  -1 1539.75   63.69
   3  -3  -1 1419.96   61.89
   3  -3  -1 1479.95   62.09
  -3   2   1 1482.65   65.09
  -3   2   1 1468.85   64.49
  -3   2   1 1559.64   64.19
  -3   2   1 1590.64   64.49
   3  -2  -1 1609.64   64.49
   3  -2  -1 1514.25   63.89
   3  -2  -1 1684.73   65.59
  -3   1   1 1416.66   61.99
  -3   1   1 1456.85   62.49
  -3   1   1 1508.35   61.99
   3  -1  -1 1450.05   61.89
   3  -1  -1 1616.04   62.19
   3  -1  -1 1633.44   62.69
  -3   0   1 1143.79   47.90
  -3   0   1 1166.68   47.60
  -3   0   1 1200.88   47.40
  -3   0   1 1201.18   47.80
   3   0  -1 1135.49   47.60
   3   0  -1 1145.59   47.60
   3   0  -1 1136.99   47.40
   3   0  -1 1147.59   47.80
  -3  -1   1 1502.05   60.09
  -3  -1   1 1432.06   59.89
  -3  -1   1 1426.76   60.29
  -3  -1   1 1430.16   58.99
   3   1  -1 1437.06   59.89
   3   1  -1 1502.95   60.29
   3   1  -1 1491.55   59.99
  -3  -2   1 1516.35   62.59
  -3  -2   1 1495.65   64.49
  -3  -2   1 1533.65   64.39
  -3  -2   1 1508.55   64.09
   3   2  -1 1622.04   64.29
   3   2  -1 1605.94   64.59
   3   2  -1 1552.74   64.29
  -3  -3   1 1504.65   61.39
  -3  -3   1 1480.45   63.29
  -3  -3   1 1552.64   64.09
  -3  -3   1 1502.65   63.79
  -3  -3   1 1454.55   61.39
   3   3  -1 1529.45   63.69
   3   3  -1 1487.75   63.59
   3   3  -1 1527.25   63.79
  -3  -4   1  613.34   30.00
  -3  -4   1  594.54   29.40
  -3  -4   1  629.04   30.70
  -3  -4   1  621.94   26.60
   3   4  -1  579.04   29.50
   3   4  -1  630.34   30.00
   3   4  -1  590.64   30.70
  -3  -5   1  275.07   19.60
  -3  -5   1  282.27   21.00
  -3  -5   1  237.68   14.30
   3   5  -1  264.37   19.30
   3   5  -1  268.17   20.80
   3   5  -1  273.77   18.60
  -3  -6   1  171.98   18.10
  -3  -6   1  217.68   20.50
  -3  -6   1  192.98   13.80
   3   6  -1  205.88   19.80
   3   6  -1  162.68   18.90
   3   6  -1  143.69   14.90
  -3  -7   1  144.19   19.50
  -3  -7   1  125.79   20.70
   3   7  -1  158.88   18.10
  -3  -8   1   56.49   21.30
  -3  -8   1   95.69   24.90
   3   8  -1   75.29   19.70
   3   8  -1   87.99   19.20
  -3  -9   1   63.09   32.80
   3  -9   0   33.30   48.60
  -3   8   0  -11.70   16.00
  -3   7   0    8.20   20.70
  -3   7   0    6.10   10.60
  -3   7   0   -9.80   11.60
  -3   7   0   12.70   11.80
  -3   7   0   -6.90   13.90
   3  -7   0   11.20   12.00
   3  -7   0    5.70   17.00
   3  -7   0  -12.80   12.90
  -3   6   0   -5.10   10.40
  -3   6   0    3.50    8.60
  -3   6   0   -3.80   10.00
  -3   6   0    8.70    9.70
  -3   6   0   -0.90   14.10
   3  -6   0   -1.60   10.00
   3  -6   0    8.40   12.80
   3  -6   0    3.10    8.60
  -3   5   0    2.20    6.90
  -3   5   0   -0.40    7.70
  -3   5   0   -9.50    7.00
  -3   5   0    8.60    9.90
  -3   5   0   -7.10    6.20
   3  -5   0    3.00    6.80
   3  -5   0    4.20    5.80
   3  -5   0    6.30   10.00
  -3   4   0    1.80    5.80
  -3   4   0    8.00    5.90
  -3   4   0    5.40    7.30
  -3   4   0    1.60    5.50
   3  -4   0   -1.80    4.30
   3  -4   0    7.00    5.40
   3  -4   0    2.70    7.30
  -3   3   0    5.50    5.20
  -3   3   0   -1.40    2.70
  -3   3   0    0.30    3.80
  -3   3   0    1.20    4.30
   3  -3   0   -0.60    3.90
   3  -3   0   -0.10    3.80
   3  -3   0    2.30    5.00
  -3   2   0    0.00    2.00
  -3   2   0   -1.60    3.80
  -3   2   0   -1.10    3.10
  -3   2   0   -0.50    2.90
   3  -2   0    2.70    2.90
   3  -2   0    1.90    3.50
   3  -2   0   -0.20    2.80
  -3   1   0    0.90    2.30
  -3   1   0    3.90    2.20
  -3   1   0    1.70    2.50
   3  -1   0   -0.70    2.30
   3  -1   0    0.10    2.00
   3  -1   0   -0.30    2.30
  -3   0   0    0.20    1.40
  -3   0   0    3.00    2.20
  -3   0   0    3.30    1.60
   3   0   0    2.00    1.40
   3   0   0    2.40    1.70
   3   0   0    3.60    2.20
   3   0   0    5.40    1.80
  -3  -1   0    1.70    1.70
  -3  -1   0    1.20    1.70
  -3  -1   0    1.80    2.20
  -3  -1   0    1.00    1.70
   3   1   0    4.80    1.80
   3   1   0    1.00    2.00
   3   1   0    2.10    2.00
   3   1   0    0.70    1.70
  -3  -2   0    0.90    2.20
  -3  -2   0    4.30    3.00
  -3  -2   0    5.00    3.20
  -3  -2   0   -0.80    2.90
   3   2   0    3.00    2.80
   3   2   0    1.70    3.00
   3   2   0    0.00    3.00
  -3  -3   0   -3.40    7.00
  -3  -3   0    0.10    4.30
  -3  -3   0   -0.30    3.30
  -3  -3   0    4.90    4.60
   3   3   0    2.50    7.20
   3   3   0    2.90    4.10
   3   3   0   -1.90    4.10
  -3  -4   0    6.30    6.20
  -3  -4   0    2.30    4.20
  -3  -4   0    0.20    6.50
  -3  -4   0   -2.80    5.60
   3   4   0    6.80   10.10
   3   4   0   -1.30    6.40
   3   4   0   -0.20    5.40
  -3  -5   0   14.30    8.80
  -3  -5   0   -2.90    5.60
  -3  -5   0    2.40    6.80
   3   5   0   -8.60    9.00
   3   5   0   -1.30    7.60
   3   5   0   -5.40    6.60
  -3  -6   0    1.50   11.50
  -3  -6   0    0.30    7.30
  -3  -6   0    3.20   11.00
   3   6   0   13.50   12.90
   3   6   0   -5.70    8.90
   3   6   0   -5.40   10.30
  -3  -7   0  -14.20   14.80
  -3  -7   0   -2.70   13.10
   3   7   0    2.50   13.70
   3   7   0   -5.70   12.40
   3   7   0   -2.70   19.40
  -3  -8   0    9.70   21.50
  -3  -9   0  -27.50   30.70
  -3 -10   0   37.20   45.00
  -3   8  -1   59.09   20.60
   3  -8   1   80.59   27.90
  -3   7  -1  106.19   18.30
  -3   7  -1  156.48   29.90
  -3   7  -1  148.89   17.30
  -3   7  -1  137.59   15.90
  -3   7  -1  147.19   25.20
   3  -7   1  125.89   15.00
   3  -7   1  142.99   21.70
  -3   6  -1  205.58   19.40
  -3   6  -1  215.08   18.60
  -3   6  -1  210.58   20.40
   3  -6   1  172.18   16.90
   3  -6   1  232.88   19.70
   3  -6   1  212.38   20.70
  -3   5  -1  269.87   23.00
  -3   5  -1  243.38   18.30
  -3   5  -1  253.07   19.40
  -3   5  -1  246.98   17.80
  -3   5  -1  270.77   16.90
   3  -5   1  228.58   19.70
   3  -5   1  267.77   17.90
   3  -5   1  266.87   16.80
  -3   4  -1  625.54   31.50
  -3   4  -1  626.04   29.20
  -3   4  -1  628.34   30.60
  -3   4  -1  594.44   29.80
   3  -4   1  642.24   29.60
   3  -4   1  591.64   28.70
   3  -4   1  657.43   31.30
  -3   3  -1 1530.65   62.89
  -3   3  -1 1466.05   62.29
  -3   3  -1 1360.46   61.49
  -3   3  -1 1528.05   63.69
   3  -3   1 1532.45   62.79
   3  -3   1 1472.25   63.39
   3  -3   1 1465.45   61.49
  -3   2  -1 1553.84   64.09
  -3   2  -1 1486.55   62.99
  -3   2  -1 1534.05   63.19
  -3   2  -1 1454.55   63.89
   3  -2   1 1617.74   64.09
   3  -2   1 1513.25   62.99
   3  -2   1 1549.54   63.89
  -3   1  -1 1448.16   61.09
  -3   1  -1 1522.35   61.99
  -3   1  -1 1530.85   61.39
   3  -1   1 1410.26   61.09
   3  -1   1 1537.15   61.29
   3  -1   1 1511.85   61.89
  -3   0  -1 1161.48   48.40
  -3   0  -1 1144.89   47.60
  -3   0  -1 1182.08   49.10
  -3   0  -1 1157.68   48.30
   3   0   1 1187.18   47.60
   3   0   1 1216.28   49.10
   3   0   1 1177.78   48.40
  -3  -1  -1 1481.65   60.59
  -3  -1  -1 1410.86   60.69
  -3  -1  -1 1447.06   60.69
  -3  -1  -1 1512.35   59.69
   3   1   1 1497.65   60.49
   3   1   1 1476.15   59.59
   3   1   1 1511.55   60.89
  -3  -2  -1 1579.94   62.59
  -3  -2  -1 1521.95   62.89
  -3  -2  -1 1517.25   62.79
  -3  -2  -1 1536.95   63.29
   3   2   1 1513.05   62.89
   3   2   1 1479.65   62.39
   3   2   1 1505.65   63.29
  -3  -3  -1 1504.05   63.19
  -3  -3  -1 1493.45   62.59
  -3  -3  -1 1528.75   62.99
  -3  -3  -1 1525.25   62.49
   3   3   1 1491.15   62.39
   3   3   1 1524.55   63.29
   3   3   1 1393.56   62.39
  -3  -4  -1  564.34   29.10
  -3  -4  -1  587.74   28.50
  -3  -4  -1  617.74   28.20
   3   4   1  595.94   29.60
   3   4   1  639.74   28.40
   3   4   1  595.54   29.20
  -3  -5  -1  246.08   16.70
  -3  -5  -1  261.27   19.60
  -3  -5  -1  261.07   18.70
   3   5   1  271.97   19.30
   3   5   1  246.48   21.70
  -3  -6  -1  212.68   19.40
  -3  -6  -1  170.58   16.90
   3   6   1  205.58   19.50
   3   6   1  193.98   18.60
   3   6   1  199.98   17.40
  -3  -7  -1  118.99   19.00
  -3  -7  -1  160.88   19.70
  -3  -7  -1  140.99   20.20
   3   7   1  134.59   17.20
   3   7   1  123.19   15.20
  -3  -8  -1   88.89   22.80
   3   8   1   73.49   26.20
  -3  -9  -1   59.49   31.10
   3  -9   2   54.29   36.50
  -3   8  -2   68.79   20.10
  -3   8  -2   97.09   20.60
   3  -8   2   84.29   23.50
  -3   7  -2  362.66   33.10
  -3   7  -2  307.37   28.40
  -3   7  -2  327.47   28.30
  -3   7  -2  300.97   29.70
  -3   7  -2  327.17   25.40
   3  -7   2  383.46   33.90
   3  -7   2  342.07   25.20
  -3   6  -2  629.44   34.20
  -3   6  -2  644.84   31.30
  -3   6  -2  544.85   33.20
  -3   6  -2  558.64   34.20
   3  -6   2  561.34   36.30
   3  -6   2  639.94   37.30
  -3   5  -2  812.62   44.10
  -3   5  -2  811.32   43.20
  -3   5  -2  929.71   42.90
  -3   5  -2  895.71   41.00
   3  -5   2  978.40   40.80
   3  -5   2 1013.90   45.80
  -3   4  -2  969.60   41.30
  -3   4  -2  951.10   42.40
  -3   4  -2  869.51   46.30
  -3   4  -2  899.21   43.40
   3  -4   2 1018.20   44.70
   3  -4   2  942.51   41.10
  -3   3  -2 1374.26   60.59
  -3   3  -2 1390.66   58.69
  -3   3  -2 1474.45   59.59
  -3   3  -2 1385.86   60.79
   3  -3   2 1411.36   58.69
  -3   2  -2  971.20   42.40
  -3   2  -2  991.80   41.10
  -3   2  -2 1011.50   40.90
  -3   2  -2  932.91   42.00
   3  -2   2  948.31   40.90
   3  -2   2  929.51   41.80
   3  -2   2 1012.30   42.30
  -3   1  -2 3141.59  124.59
  -3   1  -2 3221.68  124.69
  -3   1  -2 3101.99  125.69
   3  -1   2 2964.10  124.39
   3  -1   2 3177.48  125.49
   3  -1   2 2874.01  124.49
  -3   0  -2 5715.83  218.48
  -3   0  -2 5675.73  219.58
   3   0   2 4956.50  217.58
  -3  -1  -2 3086.59  125.09
  -3  -1  -2 3098.99  123.59
  -3  -1  -2 3186.58  125.49
  -3  -1  -2 2937.61  125.39
   3   1   2 3120.59  123.59
   3   1   2 3092.59  125.29
   3   1   2 3128.79  125.59
  -3  -2  -2  982.20   42.20
  -3  -2  -2 1066.19   41.30
  -3  -2  -2  970.50   43.50
  -3  -2  -2  951.80   41.50
   3   2   2  974.90   41.70
   3   2   2 1001.90   42.10
   3   2   2  967.00   41.00
  -3  -3  -2 1462.65   61.59
  -3  -3  -2 1396.56   60.59
  -3  -3  -2 1530.95   61.19
   3   3   2 1459.95   60.59
   3   3   2 1421.66   60.79
   3   3   2 1455.75   61.79
  -3  -4  -2  924.31   40.70
  -3  -4  -2  962.30   42.30
  -3  -4  -2  971.60   41.50
  -3  -4  -2  871.51   41.60
   3   4   2  889.61   41.30
   3   4   2  927.41   40.50
   3   4   2  927.21   42.10
  -3  -5  -2  948.71   42.60
  -3  -5  -2  915.31   44.30
  -3  -5  -2  952.20   43.00
  -3  -5  -2  902.01   44.00
   3   5   2 1002.30   44.80
   3   5   2  893.91   44.20
   3   5   2  962.00   42.20
  -3  -6  -2  569.54   35.30
  -3  -6  -2  605.14   34.50
   3   6   2  636.44   31.10
   3   6   2  616.04   34.80
  -3  -7  -2  320.37   30.90
  -3  -7  -2  279.17   24.80
  -3  -7  -2  338.97   30.40
   3   7   2  370.16   29.50
   3   7   2  347.77   24.00
   3   7   2  253.77   27.20
  -3  -8  -2   42.00   22.40
   3   8   2   79.79   26.20
  -3  -9  -2  117.09   32.90
   3  -9   3   69.19   30.70
  -3   8  -3  179.28   24.40
  -3   8  -3  174.88   28.50
   3  -8   3  188.28   27.10
  -3   7  -3   80.29   23.10
  -3   7  -3   88.39   16.90
  -3   7  -3   58.69   13.30
  -3   7  -3   99.79   13.80
  -3   7  -3   78.59   20.60
   3  -7   3  103.49   21.20
  -3   6  -3  387.66   23.30
  -3   6  -3  448.46   27.10
  -3   6  -3  360.76   30.00
  -3   6  -3  376.76   27.30
   3  -6   3  374.16   28.50
   3  -6   3  405.26   23.40
  -3   5  -3   89.59   11.50
  -3   5  -3   97.29   13.80
   3  -5   3   96.49    9.60
   3  -5   3   98.69   14.20
  -3   4  -3 1031.90   46.00
  -3   4  -3 1101.69   44.80
  -3   4  -3  975.40   47.80
  -3   4  -3 1010.10   48.00
   3  -4   3 1029.60   47.80
   3  -4   3 1043.60   44.80
  -3   3  -3 1001.50   46.90
  -3   3  -3 1093.19   47.40
  -3   3  -3 1056.99   47.70
  -3   3  -3 1038.40   44.70
   3  -3   3 1067.19   45.20
   3  -3   3 1095.59   47.20
  -3   2  -3 2805.72  111.69
  -3   2  -3 2558.54  109.49
  -3   2  -3 2597.84  109.49
  -3   2  -3 2625.04  110.59
   3  -2   3 2649.63  109.79
   3  -2   3 2606.24  110.49
   3  -2   3 3027.80  111.69
  -3   1  -3  216.98   11.50
  -3   1  -3  214.08   12.80
  -3   1  -3  206.78   11.30
   3  -1   3  235.78   12.80
   3  -1   3  219.48   11.40
   3  -1   3  213.88   11.60
  -3   0  -3 1703.03   71.19
  -3   0  -3 1764.82   71.89
  -3   0  -3 1753.02   70.29
   3   0   3 1708.03   71.49
   3   0   3 1575.44   69.59
   3   0   3 1828.92   70.19
   3   0   3 1755.52   71.29
  -3  -1  -3  219.78   12.20
  -3  -1  -3  216.88    9.20
  -3  -1  -3  218.08   12.00
  -3  -1  -3  222.58   11.10
   3   1   3  210.88   10.70
   3   1   3  209.58   11.70
  -3  -2  -3 2735.93  107.99
  -3  -2  -3 2736.13  106.69
  -3  -2  -3 2608.44  107.29
  -3  -2  -3 2606.14  108.59
   3   2   3 2585.04  106.59
   3   2   3 2556.64  107.59
  -3  -3  -3 1151.68   47.80
  -3  -3  -3 1051.39   46.10
  -3  -3  -3 1060.99   45.70
  -3  -3  -3 1085.99   47.10
   3   3   3 1076.09   46.00
   3   3   3 1043.80   45.90
   3   3   3 1117.49   47.10
  -3  -4  -3 1071.29   47.10
  -3  -4  -3  997.40   46.80
  -3  -4  -3 1058.99   46.60
  -3  -4  -3 1035.00   45.10
   3   4   3 1046.00   46.10
   3   4   3 1071.89   45.10
   3   4   3 1052.99   47.00
  -3  -5  -3  127.89   12.60
  -3  -5  -3  113.79   12.10
  -3  -5  -3  107.39   12.40
  -3  -5  -3   82.69   11.40
   3   5   3  106.09   11.20
   3   5   3   92.39   11.90
   3   5   3  120.29   12.80
  -3  -6  -3  334.87   26.00
  -3  -6  -3  369.36   26.50
  -3  -6  -3  332.67   24.10
   3   6   3  313.37   26.40
   3   6   3  393.26   26.40
   3   6   3  404.56   21.80
  -3  -7  -3   80.99   18.10
  -3  -7  -3   63.99   16.30
   3   7   3  130.59   23.80
   3   7   3  125.99   16.90
  -3  -8  -3  195.98   26.00
   3   8   3  131.59   31.80
  -3  -9  -3   58.59   31.60
   3  -9   4  -34.90   33.40
  -3   8  -4    9.10   19.20
  -3   8  -4    3.50   21.10
   3  -8   4   24.20   22.50
  -3   7  -4   -0.30   10.60
  -3   7  -4   -2.50   11.60
  -3   7  -4    1.00   15.80
  -3   7  -4   23.60   24.50
   3  -7   4   -2.20   17.60
  -3   6  -4  176.68   16.20
  -3   6  -4  195.68   20.00
  -3   6  -4  175.18   21.20
  -3   6  -4  187.38   16.30
   3  -6   4  184.78   19.80
   3  -6   4  184.98   17.40
  -3   5  -4   35.90    7.20
  -3   5  -4   -2.50   11.80
  -3   5  -4   -3.30   11.50
  -3   5  -4   22.20    8.20
   3  -5   4   35.40    7.70
   3  -5   4   14.90   10.70
  -3   4  -4  328.07   21.10
  -3   4  -4  293.17   18.30
  -3   4  -4  288.77   16.60
  -3   4  -4  342.97   23.30
   3  -4   4  309.27   21.40
   3  -4   4  331.97   17.40
  -3   3  -4    7.30    4.10
  -3   3  -4    0.80    6.20
  -3   3  -4    2.40    4.20
  -3   3  -4   10.70    7.50
   3  -3   4   -1.80    4.50
   3  -3   4    7.80    6.00
  -3   2  -4  644.94   30.30
  -3   2  -4  685.63   29.40
  -3   2  -4  676.43   32.30
  -3   2  -4  651.63   29.00
   3  -2   4  663.03   29.60
   3  -2   4  673.73   31.40
   3  -2   4  665.93   30.60
  -3   1  -4   26.30    5.80
  -3   1  -4   29.60    4.30
  -3   1  -4   27.90    4.70
   3  -1   4   35.50    6.00
   3  -1   4   26.30    4.20
   3  -1   4   23.40    4.40
  -3   0  -4 3422.46  140.79
  -3   0  -4 3397.76  139.19
  -3   0  -4 3507.95  141.39
  -3   0  -4 3547.65  139.49
   3   0   4 3474.75  140.69
   3   0   4 3414.56  139.19
  -3  -1  -4   32.20    2.80
  -3  -1  -4   25.70    3.80
  -3  -1  -4   23.50    4.90
  -3  -1  -4   36.00    5.50
   3   1   4   26.50    3.90
   3   1   4   32.80    4.70
  -3  -2  -4  689.33   30.90
  -3  -2  -4  658.23   29.10
  -3  -2  -4  656.73   28.10
  -3  -2  -4  673.03   29.40
   3   2   4  686.83   29.40
   3   2   4  617.24   28.90
   3   2   4  634.24   28.00
  -3  -3  -4    2.70    5.80
  -3  -3  -4    8.90    4.50
  -3  -3  -4   -0.50    3.70
  -3  -3  -4    4.40    4.70
   3   3   4   -2.20    4.30
   3   3   4    3.70    4.20
   3   3   4    9.20    5.50
  -3  -4  -4  325.87   20.60
  -3  -4  -4  302.67   19.00
  -3  -4  -4  326.87   18.60
  -3  -4  -4  319.67   16.70
   3   4   4  287.67   18.10
   3   4   4  307.17   19.00
   3   4   4  330.47   17.00
  -3  -5  -4   27.00    9.60
  -3  -5  -4   23.00    6.80
  -3  -5  -4   41.40    9.50
  -3  -5  -4   24.40   10.70
   3   5   4   23.80    6.60
   3   5   4   17.10    8.70
   3   5   4   27.20    9.30
  -3  -6  -4  183.48   18.00
  -3  -6  -4  195.28   18.60
  -3  -6  -4  164.78   17.70
   3   6   4  210.68   16.10
   3   6   4  183.78   17.70
   3   6   4  177.18   17.30
  -3  -7  -4  -28.50   15.20
  -3  -7  -4   -3.80   16.10
   3   7   4    7.80   17.70
  -3  -8  -4   -5.70   21.50
  -3   9  -5   83.49   31.90
   3  -9   5    1.00   35.70
  -3   8  -5   53.89   26.80
  -3   8  -5   46.80   19.00
   3  -8   5   25.20   24.70
  -3   7  -5  130.89   22.10
   3  -7   5  159.18   23.00
  -3   6  -5  151.08   17.00
  -3   6  -5  193.58   15.80
  -3   6  -5  147.89   18.40
   3  -6   5  168.18   19.80
   3  -6   5  164.78   16.80
  -3   5  -5  687.03   39.90
  -3   5  -5  696.73   32.70
  -3   5  -5  763.52   35.90
   3  -5   5  689.43   38.60
   3  -5   5  702.73   33.40
  -3   4  -5  430.26   21.60
  -3   4  -5  385.26   19.50
  -3   4  -5  366.36   26.00
  -3   4  -5  376.56   24.10
   3  -4   5  354.36   24.20
   3  -4   5  393.96   20.60
  -3   3  -5 1725.93   69.39
  -3   3  -5 1676.63   68.79
  -3   3  -5 1503.45   71.99
  -3   3  -5 1647.94   71.29
   3  -3   5 1683.43   69.29
   3  -3   5 1654.63   71.29
  -3   2  -5  747.53   34.70
  -3   2  -5  692.73   30.90
  -3   2  -5  712.23   31.80
  -3   2  -5  683.63   32.90
   3  -2   5  695.43   32.90
   3  -2   5  701.23   32.00
   3  -2   5  777.82   34.60
  -3   1  -5 4461.55  179.98
  -3   1  -5 4411.56  177.98
  -3   1  -5 4413.46  178.28
   3  -1   5 4362.36  177.98
   3  -1   5 4342.67  178.28
  -3   0  -5 1147.59   47.40
  -3   0  -5 1155.38   49.40
  -3   0  -5 1098.99   47.60
  -3   0  -5 1191.58   50.19
  -3  -1  -5 4521.15  178.18
  -3  -1  -5 4501.65  176.68
  -3  -1  -5 4464.15  178.48
  -3  -1  -5 4376.26  175.98
  -3  -1  -5 4263.17  175.88
   3   1   5 4178.68  177.48
   3   1   5 4365.36  176.08
  -3  -2  -5  670.73   29.70
  -3  -2  -5  698.03   30.70
  -3  -2  -5  703.03   33.20
  -3  -2  -5  683.43   31.00
   3   2   5  728.43   30.80
   3   2   5  665.73   30.30
   3   2   5  685.13   29.50
  -3  -3  -5 1693.53   69.39
  -3  -3  -5 1611.14   68.69
  -3  -3  -5 1732.63   72.29
  -3  -3  -5 1595.74   70.19
   3   3   5 1652.63   70.09
   3   3   5 1663.03   69.19
   3   3   5 1704.73   69.19
  -3  -4  -5  395.66   19.30
  -3  -4  -5  382.16   24.50
  -3  -4  -5  403.56   22.80
  -3  -4  -5  396.26   21.80
   3   4   5  387.46   21.50
   3   4   5  411.26   19.90
  -3  -5  -5  778.12   36.40
  -3  -5  -5  734.03   32.50
  -3  -5  -5  627.64   36.10
  -3  -5  -5  669.83   37.90
   3   5   5  739.23   37.10
   3   5   5  754.02   34.80
   3   5   5  735.23   36.20
  -3  -6  -5  233.38   22.30
  -3  -6  -5  133.29   15.80
  -3  -6  -5  152.68   19.40
   3   6   5  168.88   14.90
   3   6   5  169.08   18.90
  -3  -7  -5  186.78   21.80
   3   7   5  165.58   23.20
  -3  -8  -5   64.99   24.00
  -3   9  -6   96.89   31.40
   3  -9   6   40.20   44.70
  -3   8  -6   24.90   20.10
   3  -8   6   54.39   29.00
  -3   7  -6  261.27   31.80
  -3   7  -6  311.77   26.20
  -3   7  -6  304.07   28.80
   3  -7   6  271.97   28.30
  -3   6  -6  151.18   20.40
  -3   6  -6  107.59   21.50
  -3   6  -6  163.08   14.60
  -3   6  -6  180.98   17.60
   3  -6   6  130.69   19.60
   3  -6   6  152.38   22.30
  -3   5  -6  824.02   40.10
  -3   5  -6  812.62   37.00
  -3   5  -6  775.32   44.30
   3  -5   6  821.12   38.20
   3  -5   6  884.71   44.50
  -3   4  -6  195.38   20.20
  -3   4  -6  200.08   18.80
  -3   4  -6  202.38   13.50
  -3   4  -6  215.18   15.20
   3  -4   6  197.88   14.80
   3  -4   6  215.98   18.00
  -3   3  -6 1520.35   64.79
  -3   3  -6 1470.15   62.29
  -3   3  -6 1478.75   62.49
  -3   3  -6 1390.36   66.19
   3  -3   6 1469.65   62.69
   3  -3   6 1542.35   65.29
  -3   2  -6  190.68   13.90
  -3   2  -6  181.98   10.70
  -3   2  -6  204.48   16.10
  -3   2  -6  191.28   12.40
   3  -2   6  181.18   13.00
  -3   1  -6 2527.95  107.29
  -3   1  -6 2616.44  105.49
  -3   1  -6 2590.44  104.99
   3  -1   6 2569.94  105.49
   3  -1   6 2451.25  108.29
  -3   0  -6  235.08   11.80
  -3   0  -6  249.88   15.60
  -3   0  -6  248.18   14.60
  -3   0  -6  238.58   13.10
   3   0   6  234.78   14.80
  -3  -1  -6 2543.65  106.19
  -3  -1  -6 2657.43  106.39
  -3  -1  -6 2579.64  108.39
  -3  -1  -6 2726.43  109.09
  -3  -1  -6 2531.65  106.19
   3   1   6 2645.74  105.69
   3   1   6 2631.04  107.79
  -3  -2  -6  196.58   11.10
  -3  -2  -6  165.88   14.70
  -3  -2  -6  182.28   11.40
  -3  -2  -6  165.98   12.50
   3   2   6  183.28   11.00
   3   2   6  177.88   10.50
   3   2   6  203.98   12.10
  -3  -3  -6 1502.35   63.29
  -3  -3  -6 1401.36   67.99
  -3  -3  -6 1522.45   62.29
  -3  -3  -6 1447.46   61.69
   3   3   6 1426.96   62.59
   3   3   6 1531.25   61.99
   3   3   6 1506.95   62.09
  -3  -4  -6  184.48   15.60
  -3  -4  -6  162.48   16.40
  -3  -4  -6  203.88   14.90
  -3  -4  -6  186.58   11.80
   3   4   6  200.38   12.20
   3   4   6  198.08   15.90
   3   4   6  181.18   14.90
  -3  -5  -6  772.02   40.10
  -3  -5  -6  816.42   35.30
  -3  -5  -6  918.81   40.70
  -3  -5  -6  762.12   42.70
   3   5   6  803.42   36.20
   3   5   6  816.52   39.70
  -3  -6  -6  122.19   16.50
   3   6   6  151.98   17.50
  -3  -7  -6  270.97   25.20
  -3   9  -7   74.99   43.80
  -3   9  -7   43.20   30.20
  -3   8  -7  109.89   24.40
  -3   8  -7  175.08   32.30
   3  -8   7  217.18   39.80
  -3   7  -7  158.48   20.10
  -3   7  -7  176.88   26.40
   3  -7   7  192.88   29.80
  -3   6  -7  322.17   24.90
  -3   6  -7  266.47   27.70
  -3   6  -7  242.88   26.20
   3  -6   7  287.27   26.80
  -3   5  -7  363.46   21.10
  -3   5  -7  315.87   30.50
  -3   5  -7  357.96   23.40
   3  -5   7  348.37   21.20
   3  -5   7  340.97   28.70
  -3   4  -7  731.23   32.50
  -3   4  -7  677.23   38.00
  -3   4  -7  703.43   33.70
  -3   4  -7  680.63   40.50
   3  -4   7  678.13   33.40
   3  -4   7  743.43   37.30
  -3   3  -7 1161.78   51.69
  -3   3  -7 1211.58   55.19
  -3   3  -7 1244.38   57.19
  -3   3  -7 1232.38   52.09
   3  -3   7 1212.38   52.69
   3  -3   7 1175.48   54.89
  -3   2  -7 1367.76   57.29
  -3   2  -7 1271.47   55.79
  -3   2  -7 1260.57   54.09
   3  -2   7 1305.47   57.19
   3  -2   7 1293.67   56.29
  -3   1  -7 1218.98   57.09
  -3   1  -7 1243.38   57.19
  -3   1  -7 1332.97   54.99
  -3   1  -7 1299.87   52.89
   3  -1   7 1214.58   56.19
   3  -1   7 1322.67   54.99
  -3   0  -7  998.60   40.60
  -3   0  -7  955.10   44.90
  -3   0  -7  949.11   42.00
  -3   0  -7 1020.30   44.10
   3   0   7  925.81   46.00
  -3  -1  -7 1302.67   54.49
  -3  -1  -7 1270.07   57.09
  -3  -1  -7 1294.97   53.99
  -3  -1  -7 1326.17   57.79
  -3  -1  -7 1159.18   56.39
  -3  -1  -7 1263.07   54.39
   3   1   7 1339.97   52.79
   3   1   7 1408.16   56.09
  -3  -2  -7 1286.97   55.39
  -3  -2  -7 1265.87   61.59
  -3  -2  -7 1308.37   56.89
  -3  -2  -7 1345.57   55.79
   3   2   7 1322.37   54.79
   3   2   7 1340.87   55.99
  -3  -3  -7 1182.08   56.09
  -3  -3  -7 1238.48   52.69
  -3  -3  -7 1231.58   51.99
  -3  -3  -7 1173.68   51.29
   3   3   7 1215.48   51.99
   3   3   7 1205.28   51.39
   3   3   7 1200.18   51.29
  -3  -4  -7  702.53   33.20
  -3  -4  -7  648.64   29.70
  -3  -4  -7  716.63   33.80
  -3  -4  -7  658.83   36.50
   3   4   7  688.43   35.60
   3   4   7  632.94   29.90
   3   4   7  734.43   32.90
  -3  -5  -7  261.47   27.70
  -3  -5  -7  315.17   23.80
  -3  -5  -7  351.46   16.40
   3   5   7  345.97   23.10
   3   5   7  319.07   23.90
   3   5   7  364.56   16.40
  -3  -6  -7  307.17   26.20
   3   6   7  267.97   26.50
  -3  -7  -7  175.38   22.40
  -3  -7  -7  144.59   27.80
  -3   9  -8   16.20   34.00
  -3   9  -8  -74.59   43.30
  -3   8  -8    7.50   22.20
  -3   8  -8  -26.30   30.90
   3  -8   8  -19.00   28.20
  -3   7  -8    0.30   22.20
   3  -7   8    4.50   21.50
  -3   6  -8   44.40   23.60
  -3   6  -8   38.40   19.50
  -3   6  -8   53.09   13.50
  -3   6  -8   22.70   24.50
   3  -6   8   47.10   20.00
  -3   5  -8   27.30    9.70
  -3   5  -8   54.09   10.00
  -3   5  -8   32.70   16.70
  -3   5  -8   37.10   16.70
   3  -5   8   44.60   15.30
   3  -5   8   38.30   10.10
  -3   4  -8  -16.60   12.50
  -3   4  -8   12.80    6.90
  -3   4  -8   18.70    7.20
  -3   4  -8   -6.00   13.20
   3  -4   8   15.90   12.40
   3  -4   8   23.20    9.80
  -3   3  -8    5.10    5.60
  -3   3  -8  -13.80   11.70
  -3   3  -8    1.20    6.50
  -3   3  -8    2.90   10.10
   3  -3   8    5.80    7.50
   3  -3   8    8.70    9.40
  -3   2  -8    0.50    8.20
  -3   2  -8    6.50    4.00
  -3   2  -8    8.00   11.30
  -3   2  -8   -4.10    6.20
   3  -2   8   -7.10    7.30
  -3   1  -8   51.09    8.20
  -3   1  -8   49.90   11.80
  -3   1  -8   44.50    5.10
  -3   1  -8   38.00    7.90
  -3   0  -8  107.39   12.40
  -3   0  -8   90.89    7.30
  -3   0  -8   97.29    9.20
  -3   0  -8   84.89   10.00
   3   0   8  139.89   13.20
  -3  -1  -8   60.09    5.90
  -3  -1  -8   53.79    9.90
  -3  -1  -8   48.30    7.10
  -3  -1  -8   40.90    6.70
  -3  -1  -8   67.59   11.70
  -3  -1  -8   50.79    9.30
   3   1   8   52.39    8.30
  -3  -2  -8    7.00    7.30
  -3  -2  -8    4.70    5.60
  -3  -2  -8    7.60    9.10
  -3  -2  -8   11.90    9.10
  -3  -2  -8   11.50    5.20
   3   2   8    9.30    4.10
   3   2   8    7.20    5.80
  -3  -3  -8    9.70    6.50
  -3  -3  -8   -3.90    5.90
  -3  -3  -8   17.40    7.00
  -3  -3  -8   17.00   12.20
   3   3   8    8.20    5.70
   3   3   8    3.40    6.10
   3   3   8    7.60    5.60
  -3  -4  -8   20.50   12.70
  -3  -4  -8    3.30    7.40
  -3  -4  -8    1.10    5.20
   3   4   8   14.60   10.80
   3   4   8   15.20    7.90
   3   4   8   11.00    5.30
  -3  -5  -8   33.70   11.20
  -3  -5  -8   44.90   13.10
  -3  -5  -8  -11.40   15.80
   3   5   8   30.20   11.90
  -3  -6  -8   16.90   21.30
  -3  -6  -8   49.10   15.10
  -3   8  -9   17.30   23.20
  -3   8  -9   50.39   34.40
   3  -8   9  -32.80   34.90
  -3   7  -9   18.70   16.70
  -3   7  -9    5.90   27.40
   3  -7   9   22.50   24.40
  -3   6  -9  213.28   19.80
  -3   6  -9  203.98   28.30
   3  -6   9  190.08   26.50
  -3   5  -9   46.80   11.40
  -3   5  -9   42.30   33.80
  -3   5  -9   54.59    9.40
  -3   5  -9   82.89   20.10
  -3   5  -9   23.30   23.20
  -3   4  -9  339.47   20.50
  -3   4  -9  341.77   20.80
  -3   4  -9  349.17   29.30
   3  -4   9  351.46   27.90
  -3   3  -9   16.20    5.60
  -3   3  -9    0.80    7.40
  -3   3  -9    8.60   15.90
  -3   3  -9    0.10   13.40
   3  -3   9    1.00    9.90
  -3   2  -9  476.55   25.90
  -3   2  -9  474.75   22.10
  -3   2  -9  481.35   31.90
  -3   2  -9  451.65   29.70
   3  -2   9  500.65   27.20
  -3   1  -9   67.89   10.10
  -3   1  -9   72.49    6.30
  -3   1  -9   65.69   13.40
  -3   1  -9   71.69   10.30
  -3   0  -9  948.51   44.30
  -3   0  -9  948.31   50.39
  -3   0  -9  978.30   44.60
  -3   0  -9 1033.30   41.60
  -3   0  -9 1020.30   46.60
  -3  -1  -9   82.29    9.20
  -3  -1  -9   57.29   12.90
  -3  -1  -9   73.89    8.90
  -3  -1  -9   72.19   12.20
  -3  -1  -9   75.49    6.80
  -3  -1  -9   84.49   12.40
   3   1   9   80.89   10.00
  -3  -2  -9  447.76   27.50
  -3  -2  -9  479.15   29.10
  -3  -2  -9  528.85   25.60
  -3  -2  -9  495.55   24.30
   3   2   9  575.24   26.40
   3   2   9  480.15   22.10
  -3  -3  -9    1.20    6.60
  -3  -3  -9    2.70    7.30
  -3  -3  -9    6.80    7.70
  -3  -3  -9   -4.00   11.70
   3   3   9    8.20    6.20
   3   3   9   -0.20    6.20
  -3  -4  -9  324.27   22.00
  -3  -4  -9  374.16   23.20
  -3  -4  -9  355.96   18.10
   3   4   9  322.87   21.30
   3   4   9  352.56   22.40
  -3  -5  -9   51.79   13.20
   3   5   9   63.09   14.80
  -3  -6  -9  211.98   21.10
  -3   8 -10  130.99   42.80
  -3   8 -10   88.39   25.60
   3  -8  10   82.19   64.09
  -3   7 -10   36.90   19.00
  -3   7 -10   42.90   31.80
   3  -7  10   57.39   28.80
  -3   6 -10  212.88   29.40
  -3   6 -10  226.98   21.70
  -3   5 -10  129.79   13.90
  -3   5 -10   83.09   27.60
  -3   5 -10  100.59   22.20
  -3   5 -10  123.29   13.60
  -3   5 -10   86.19   20.70
   3  -5  10  136.59   21.60
  -3   4 -10  617.04   41.50
  -3   4 -10  655.13   33.00
   3  -4  10  702.53   40.00
  -3   3 -10  292.27   16.70
  -3   3 -10  272.37   19.70
  -3   3 -10  258.97   25.50
   3  -3  10  263.47   24.10
  -3   2 -10 1195.68   55.39
  -3   2 -10 1145.59   59.69
  -3   2 -10 1178.38   49.99
  -3   2 -10 1258.47   54.29
   3  -2  10 1144.89   54.89
  -3   1 -10  282.97   14.10
  -3   1 -10  253.67   23.30
  -3   1 -10  253.37   19.90
  -3   1 -10  263.97   20.00
  -3   0 -10 1032.30   51.59
  -3   0 -10 1061.49   43.20
  -3   0 -10  972.60   47.10
  -3   0 -10  977.90   48.80
  -3   0 -10 1105.49   47.50
  -3   0 -10 1022.50   50.39
  -3  -1 -10  289.17   16.10
  -3  -1 -10  276.87   22.60
  -3  -1 -10  269.97   22.40
  -3  -1 -10  261.27   18.60
  -3  -1 -10  283.27   18.70
  -3  -1 -10  233.78   24.20
  -3  -2 -10 1194.58   51.49
  -3  -2 -10 1261.17   53.29
  -3  -2 -10 1125.59   52.79
  -3  -2 -10 1199.48   55.39
  -3  -2 -10 1213.58   57.59
  -3  -3 -10  234.68   20.00
  -3  -3 -10  310.47   26.60
  -3  -3 -10  295.47   18.20
   3   3  10  284.27   20.30
  -3  -4 -10  601.24   32.90
  -3  -4 -10  622.94   32.10
  -3  -4 -10  526.55   30.50
   3   4  10  638.14   32.00
   3   4  10  653.13   31.30
  -3  -5 -10  117.29   26.30
  -3  -5 -10  132.39   16.60
  -3   7 -11   32.30   34.10
  -3   7 -11   37.60   20.90
   3  -7  11   33.70   30.90
  -3   6 -11  169.08   19.40
  -3   6 -11  217.38   31.50
   3  -6  11  167.98   26.50
  -3   5 -11   33.60   22.80
  -3   5 -11   46.00   11.90
  -3   5 -11   16.10   25.20
   3  -5  11   50.29   21.30
  -3   4 -11  322.87   40.50
  -3   4 -11  348.17   34.90
  -3   4 -11  403.76   24.30
  -3   4 -11  368.46   33.60
  -3   4 -11  354.76   22.60
   3  -4  11  404.26   32.00
  -3   3 -11   63.29   17.20
  -3   3 -11   68.99    8.60
  -3   3 -11   76.39   21.50
  -3   3 -11   61.19   11.70
   3  -3  11   67.09   15.60
  -3   2 -11  493.85   24.70
  -3   2 -11  525.85   24.20
  -3   2 -11  533.45   32.70
  -3   2 -11  543.85   29.90
  -3   2 -11  538.85   39.30
  -3   1 -11  109.49   14.10
  -3   1 -11   82.69    6.90
  -3   1 -11   68.99   18.00
  -3   1 -11   89.49   13.80
  -3   1 -11   97.99   16.50
  -3   0 -11  574.94   36.50
  -3   0 -11  633.84   26.90
  -3   0 -11  619.64   33.10
  -3   0 -11  626.44   34.50
  -3   0 -11  628.14   38.30
  -3   0 -11  614.04   32.90
  -3  -1 -11   97.59    9.40
  -3  -1 -11   93.19   12.30
  -3  -1 -11  109.89   14.70
  -3  -1 -11   90.99   16.30
  -3  -1 -11   74.69   15.60
  -3  -1 -11  103.99   12.30
  -3  -2 -11  466.15   28.10
  -3  -2 -11  555.24   25.80
  -3  -2 -11  532.45   28.50
  -3  -2 -11  472.35   33.40
  -3  -2 -11  491.25   31.50
  -3  -3 -11   55.99    9.20
  -3  -3 -11   67.59   12.50
  -3  -3 -11   36.30   19.30
  -3  -3 -11   56.29   11.60
  -3  -4 -11  383.46   34.60
  -3  -4 -11  336.17   37.10
  -3  -4 -11  360.96   26.50
  -3  -8 -11   55.99   62.49
  -3   7 -12   19.00   35.90
  -3   7 -12   19.70   22.10
   3  -7  12   12.20   35.60
  -3   6 -12   70.79   33.30
  -3   6 -12  115.79   18.80
   3  -6  12   69.79   27.90
  -3   5 -12   44.40   25.20
  -3   5 -12   54.79   13.20
   3  -5  12   32.90   20.90
  -3   4 -12   75.29   22.50
  -3   4 -12   99.09   11.90
  -3   4 -12   89.29   13.90
  -3   4 -12   67.49   24.30
   3  -4  12  109.59   20.50
  -3   3 -12   71.39   19.10
  -3   3 -12   42.00   13.00
  -3   3 -12   49.10   16.70
  -3   3 -12   85.39   26.70
  -3   3 -12   74.89    8.90
  -3   2 -12  111.49   18.40
  -3   2 -12  111.29   18.00
  -3   2 -12   97.09    8.90
  -3   2 -12  116.59    9.80
  -3   2 -12  119.59   15.30
  -3   2 -12  134.99   25.00
  -3   1 -12  192.68   23.90
  -3   1 -12  172.58   18.00
  -3   1 -12  114.79   16.60
  -3   1 -12  106.39   18.90
  -3   0 -12  196.38   23.60
  -3   0 -12  150.68   17.80
  -3   0 -12  220.28   21.50
  -3   0 -12  182.78   22.40
  -3   0 -12  172.98   16.70
  -3  -1 -12   96.39   18.90
  -3  -1 -12  137.39   16.20
  -3  -1 -12  160.78   10.60
  -3  -1 -12  115.99   18.00
  -3  -1 -12  116.89   20.60
  -3  -1 -12  134.89   15.20
  -3  -2 -12  113.69   14.30
  -3  -2 -12  109.69   20.70
  -3  -2 -12  111.09    9.90
  -3  -2 -12  121.59   14.70
  -3  -3 -12   63.59   21.20
  -3  -3 -12   68.49   13.60
  -3  -3 -12   85.39   10.80
  -3  -3 -12   73.49   18.20
  -3  -4 -12  103.19   23.80
  -3  -5 -12   39.00   22.80
  -3  -6 -12   51.09   31.00
  -3  -7 -12  -41.40   37.30
  -3   6 -13   11.90   35.90
  -3   6 -13   -5.30   17.00
  -3   5 -13   16.50   29.10
  -3   5 -13   36.50   13.20
   3  -5  13   40.90   25.60
  -3   4 -13   25.40   22.40
  -3   4 -13   15.00   26.90
  -3   4 -13   16.70    9.80
   3  -4  13   40.20   20.60
  -3   3 -13   13.60   32.50
  -3   3 -13   -2.70    6.90
  -3   3 -13    0.30   13.60
  -3   3 -13  -11.40   17.90
  -3   2 -13   23.40   24.70
  -3   2 -13    8.40   17.80
  -3   2 -13    1.60   13.40
  -3   2 -13   12.90    5.40
  -3   2 -13    4.80   18.00
  -3   2 -13    6.40    6.10
  -3   1 -13   76.89   16.40
  -3   1 -13   32.10   23.00
  -3   1 -13   35.50   18.70
  -3   1 -13   47.70   14.60
  -3   1 -13   61.79   17.00
  -3   0 -13   60.09   21.40
  -3   0 -13   51.09   14.90
  -3   0 -13   60.09   14.60
  -3   0 -13   39.30   14.80
  -3   0 -13   55.99   20.10
  -3  -1 -13   54.99    6.40
  -3  -1 -13   52.59   14.10
  -3  -1 -13   43.00   20.10
  -3  -1 -13   43.10   25.60
  -3  -1 -13   44.70   14.00
  -3  -1 -13   33.10   25.70
  -3  -2 -13   25.40   13.30
  -3  -2 -13   -8.20   23.00
  -3  -2 -13   14.80    7.10
  -3  -2 -13   23.30   18.60
  -3  -3 -13  -15.10   18.70
  -3  -4 -13    6.60   22.80
  -3  -5 -13    5.20   28.00
  -3  -6 -13   -9.00   34.30
   3  -6  14   54.79   36.70
  -3   5 -14   63.29   17.00
  -3   5 -14  128.49   37.30
  -3   4 -14   98.69   26.30
  -3   4 -14  130.49   14.00
  -3   3 -14  260.97   31.50
  -3   3 -14  220.58   18.00
  -3   3 -14  279.57   23.90
  -3   3 -14  234.88   18.40
  -3   2 -14  225.88   27.30
  -3   2 -14  278.17   29.40
  -3   2 -14  179.48   35.80
  -3   2 -14  236.78   23.10
  -3   2 -14  197.78   26.80
  -3   1 -14  246.68   26.10
  -3   1 -14  256.07   29.10
  -3   1 -14  273.57   28.10
  -3   1 -14  218.08   33.20
  -3   1 -14  251.97   25.00
  -3   1 -14  277.87   27.70
  -3   0 -14   85.19   17.80
  -3   0 -14   74.49   19.00
  -3   0 -14   89.69   26.70
  -3   0 -14   90.49   25.70
  -3  -1 -14  203.78   29.90
  -3  -1 -14  269.37   24.30
  -3  -1 -14  316.77   27.90
  -3  -1 -14  246.78   22.60
  -3  -1 -14  219.08   29.10
  -3  -2 -14  190.58   25.90
  -3  -2 -14  231.58   16.10
  -3  -2 -14  211.78   27.50
  -3  -3 -14  262.17   32.00
  -3  -4 -14   89.89   29.10
  -3  -5 -14   73.09   34.90
  -3  -6 -14   26.80   46.20
  -3   5 -15  117.09   43.10
  -3   5 -15   70.09   19.20
  -3   4 -15  260.87   22.00
  -3   3 -15   49.20    8.90
  -3   3 -15   18.80   26.00
  -3   2 -15  390.56   39.90
  -3   2 -15  452.55   41.30
  -3   1 -15   76.29   19.60
  -3   1 -15  143.49   29.10
  -3   1 -15   87.69   22.90
  -3   1 -15   88.79   34.30
  -3   1 -15  116.89   22.60
  -3   0 -15  537.25   40.60
  -3   0 -15  577.94   42.00
  -3   0 -15  511.65   50.69
  -3   0 -15  455.25   47.50
  -3   0 -15  620.84   45.60
  -3  -1 -15  127.79   21.50
  -3  -1 -15   67.99   22.80
  -3  -2 -15  440.36   38.00
  -3  -3 -15   24.40   24.80
  -3  -4 -15  258.17   49.20
  -3  -5 -15  105.19   39.00
  -3   4 -16   33.70   12.30
  -3   4 -16   48.50   38.10
  -3   3 -16   27.70   30.10
  -3   2 -16   35.00   27.10
  -3   2 -16   75.99   25.20
  -3   1 -16  -10.70   20.50
  -3   1 -16   24.20   26.20
  -3   0 -16   67.79   24.00
  -3  -1 -16   -1.40   22.60
  -3  -2 -16   52.99   27.20
  -3  -3 -16    2.80   34.70
  -3  -4 -16   49.30   37.80
  -3   3 -17  -12.90   35.80
  -3   2 -17   44.80   29.10
  -3   1 -17  -18.10   27.20
  -3   1 -17   12.10   25.40
  -3   0 -17    1.00   26.30
  -3  -1 -17    2.30   28.40
  -3  -2 -17   21.50   31.80
  -3  -3 -17   34.70   38.80
  -3   2 -18   68.79   35.20
  -3  -1 -18   31.20   32.40
   4  -2 -18   48.00   37.50
   4   0 -18   88.19   41.90
   4   1 -18   15.20   38.70
   4   2 -18   59.89   41.20
   4  -2 -17   -8.90   35.90
   4  -1 -17  107.19   32.40
   4  -1 -17  110.59   29.80
   4   0 -17    0.70   29.40
   4   1 -17  129.59   33.30
   4   2 -17   10.90   28.80
   4   2 -17  -15.50   35.70
   4   3 -17  175.98   42.10
   4   3 -17  109.19   35.70
   4  -3 -16   21.70   31.10
   4  -2 -16  113.29   35.20
   4   0 -16  272.07   28.50
   4   0 -16  276.77   32.10
   4   1 -16   24.00   22.50
   4   1 -16   -7.70   26.30
   4   2 -16  185.78   29.40
   4   2 -16  113.09   31.20
   4   3 -16   66.99   30.10
   4   3 -16   24.90   50.39
   4   4 -16  123.59   35.30
   4   4 -16  112.79   38.60
   4   4 -16  108.09   14.90
   4  -4 -15  -14.80   32.40
   4  -3 -15   80.89   27.70
   4  -2 -15   12.90   23.80
   4  -1 -15   49.90   32.30
   4  -1 -15   91.09   22.70
   4  -1 -15   81.09   30.00
   4   0 -15   15.20   17.40
   4   0 -15   22.10   17.40
   4   0 -15   16.20   21.80
   4   0 -15    9.50   22.00
   4   1 -15   65.19   24.50
   4   1 -15  113.69   22.10
   4   1 -15   60.39   26.80
   4   1 -15  109.79   19.50
   4   2 -15   39.40   22.00
   4   2 -15    9.30   25.70
   4   3 -15  116.99   30.70
   4   3 -15   71.89   24.30
   4   3 -15   76.89   10.60
   4   5 -15   23.20   16.10
   4   5 -15   15.20   34.40
   4  -5 -14   -6.70   28.50
   4  -4 -14  188.48   30.00
   4  -3 -14   12.30   22.10
   4  -2 -14  226.08   26.60
   4  -2 -14  245.18   48.00
   4  -1 -14   28.50   14.60
   4  -1 -14    9.20   19.20
   4  -1 -14   28.20   23.70
   4  -1 -14   37.90   21.30
   4   0 -14  213.98   29.70
   4   0 -14  290.87   26.80
   4   0 -14  228.18   25.00
   4   0 -14  227.48   26.10
   4   0 -14  219.98   24.20
   4   1 -14   61.49   26.80
   4   1 -14   37.80   15.10
   4   1 -14   21.10   20.10
   4   1 -14   46.60   21.80
   4   2 -14  225.88   26.30
   4   2 -14  211.88   28.90
   4   2 -14  273.77   32.50
   4   3 -14   31.70   16.40
   4   4 -14  139.39   15.30
   4   4 -14  181.68   27.60
   4   5 -14   16.40   14.90
   4   5 -14  -15.30   30.50
   4  -6 -13   -6.70   32.90
   4  -5 -13  123.49   27.90
   4  -4 -13   25.60   21.30
   4  -3 -13  311.57   32.60
   4  -2 -13   11.20   17.30
   4  -2 -13   10.60   20.00
   4  -2 -13   -3.90   10.50
   4  -1 -13  293.57   25.60
   4  -1 -13  343.17   25.10
   4  -1 -13  240.28   23.10
   4  -1 -13  256.37   24.50
   4  -1 -13  237.98   27.20
   4   0 -13    9.60   15.00
   4   0 -13   13.20   19.70
   4   0 -13    3.20   12.30
   4   0 -13    7.70   16.30
   4   0 -13  -10.40   15.40
   4   1 -13  284.17   24.50
   4   1 -13  219.58   25.20
   4   1 -13  280.67   29.20
   4   1 -13  302.87   26.10
   4   1 -13  244.78   31.10
   4   1 -13  311.67   27.40
   4   2 -13   -4.50   17.30
   4   2 -13   -0.60   15.90
   4   2 -13    6.10   21.10
   4   2 -13   19.30   11.50
   4   2 -13   -6.00   22.20
   4   2 -13   -3.00    6.10
   4   3 -13  324.27   30.50
   4   3 -13  180.58   32.20
   4   3 -13  294.67   18.70
   4   4 -13   -8.60    9.60
   4   4 -13   -6.50   21.30
   4   5 -13  125.89   27.80
   4   5 -13  123.79   17.30
   4   6 -13   -2.00   17.50
   4   6 -13   16.40   34.00
  -4   5  12   -2.40   27.00
   4  -5 -12   10.00   21.60
  -4   4  12  396.66   24.80
   4  -4 -12  412.86   36.50
   4  -3 -12  -17.00   19.60
   4  -3 -12    7.20   16.60
   4  -2 -12  551.74   32.70
   4  -2 -12  635.14   31.40
   4  -2 -12  601.54   38.10
   4  -2 -12  628.84   39.20
   4  -1 -12   -6.00   12.40
   4  -1 -12    4.10   13.50
   4  -1 -12    5.20   13.70
   4  -1 -12    2.20   10.40
   4   0 -12 1220.08   53.69
   4   0 -12 1192.58   55.89
   4   0 -12  987.90   56.39
   4   0 -12  954.10   53.99
   4   0 -12 1138.19   53.69
   4   1 -12   12.30   15.30
   4   1 -12   -7.40   13.80
   4   1 -12   -1.70   11.40
   4   1 -12   -0.10   16.30
   4   1 -12    3.40    4.70
   4   1 -12    0.50   11.80
   4   2 -12  651.63   32.90
   4   2 -12  541.15   40.40
   4   2 -12  611.24   32.50
   4   2 -12  615.54   42.30
   4   2 -12  600.44   46.40
   4   2 -12  602.84   28.70
   4   2 -12  680.13   39.20
   4   3 -12   14.00   22.30
   4   3 -12   -5.90   21.10
   4   3 -12  -13.70   16.40
   4   3 -12    4.50    7.30
   4   4 -12  399.56   24.80
   4   4 -12  403.86   34.80
   4   5 -12    6.90   23.30
   4   5 -12   12.60   12.30
   4   6 -12  243.18   27.50
   4   7 -12   -0.10   41.00
   4   7 -12    3.90   20.90
   4  -7 -11  176.68   34.60
  -4   6  11   16.70   25.70
   4  -6 -11  -18.00   23.50
  -4   5  11  303.37   32.30
  -4   5  11  333.67   34.70
   4  -5 -11  346.17   30.60
  -4   4  11    5.90   17.10
  -4   4  11    4.80   11.00
  -4   4  11    7.70   18.80
   4  -4 -11   13.20   16.90
   4  -4 -11    7.50   20.50
  -4   3  11  905.01   55.29
  -4   3  11 1001.50   42.70
   4  -3 -11 1053.39   51.89
   4  -3 -11  963.90   42.60
   4  -3 -11 1076.39   57.69
  -4   2  11  102.79   16.50
   4  -2 -11   83.29   10.40
   4  -2 -11   74.99   11.60
   4  -2 -11   52.39   14.90
   4  -2 -11   78.69   15.90
   4  -1 -11  949.11   45.00
   4  -1 -11  876.51   46.70
   4  -1 -11  960.90   43.60
   4  -1 -11  859.51   45.60
   4   0 -11    7.00    9.90
   4   0 -11    3.80   11.30
   4   0 -11   11.40   11.00
   4   0 -11   -5.60   10.90
   4   0 -11    3.50   13.10
   4   1 -11  900.31   43.80
   4   1 -11  817.52   36.60
   4   1 -11  854.71   45.20
   4   1 -11  800.22   42.80
   4   1 -11  909.31   46.60
   4   2 -11   78.59   10.70
   4   2 -11   71.29   18.10
   4   2 -11   71.29    7.90
   4   2 -11   74.49   15.40
   4   2 -11   74.79   10.60
   4   3 -11  937.71   42.60
   4   3 -11  928.81   55.79
   4   3 -11  958.20   42.40
   4   3 -11 1006.40   51.99
   4   4 -11   38.90    9.80
   4   4 -11   24.50   16.40
   4   4 -11   12.60   20.70
   4   4 -11   14.20   21.00
   4   5 -11  367.76   39.30
   4   5 -11  293.47   27.50
   4   6 -11  -21.50   13.70
   4   6 -11   16.30   23.10
  -4  -7  11  190.38   40.40
   4   7 -11  188.68   35.10
   4   7 -11  195.98   24.50
  -4   7  10  -17.10   29.10
   4  -7 -10   42.70   28.20
  -4   6  10  205.18   31.80
  -4   6  10  161.68   27.90
   4  -6 -10  145.19   25.30
  -4   5  10  135.69   23.60
   4  -5 -10  142.49   28.10
   4  -5 -10  158.48   24.90
  -4   4  10  402.66   35.00
  -4   4  10  534.85   27.50
   4  -4 -10  455.65   33.60
  -4   3  10   73.39   16.60
  -4   3  10  110.89   10.10
  -4   3  10  128.29   18.70
   4  -3 -10  107.99   16.60
   4  -3 -10   90.49    7.80
   4  -3 -10  115.09   10.60
  -4   2  10  878.41   44.10
   4  -2 -10  858.91   37.90
   4  -2 -10  782.02   38.70
   4  -2 -10  803.02   42.80
   4  -2 -10  860.31   45.90
  -4   1  10  223.58   20.10
   4  -1 -10  164.38   17.90
   4  -1 -10  207.88   16.90
   4  -1 -10  255.57   21.30
   4  -1 -10  236.58   20.00
   4   0 -10  688.83   36.50
   4   0 -10  638.94   33.90
   4   0 -10  732.93   37.10
   4   0 -10  644.44   34.30
   4   1 -10  251.77   17.40
   4   1 -10  217.08   12.50
   4   1 -10  167.28   18.90
   4   1 -10  216.68   19.50
   4   1 -10  216.08   19.50
   4   2 -10  889.91   38.70
   4   2 -10  875.91   45.10
   4   2 -10  923.71   47.20
   4   2 -10  864.61   40.30
   4   2 -10  867.81   39.80
   4   3 -10  112.29   10.50
   4   3 -10  118.29   17.10
   4   3 -10  120.79   11.00
   4   3 -10   94.49    9.00
   4   4 -10  510.95   27.80
   4   4 -10  497.25   36.00
  -4  -5  10  142.19   24.20
   4   5 -10  136.99   15.70
   4   5 -10  129.19   23.20
   4   5 -10  107.09   28.20
   4   5 -10  125.39   30.50
  -4  -6  10  200.08   30.10
   4   6 -10  191.88   26.90
   4   6 -10  142.29   18.50
   4   7 -10   62.39   20.40
   4   7 -10   54.89   28.00
   4   8 -10  174.08   30.50
   4   8 -10  105.39   41.60
  -4   8   9   20.20   34.60
   4  -8  -9   25.30   33.20
  -4   7   9  222.88   29.50
  -4   6   9    2.20   20.70
   4  -6  -9    4.10   19.30
  -4   5   9  582.44   41.30
   4  -5  -9  672.63   40.30
   4  -5  -9  613.94   41.70
  -4   4   9   14.10   15.20
  -4   4   9    1.70   13.80
  -4   4   9   21.60    9.60
   4  -4  -9   14.10   12.30
  -4   3   9 1175.18   56.09
  -4   3   9 1227.18   50.99
  -4   3   9 1185.68   56.89
   4  -3  -9 1103.19   55.39
   4  -3  -9 1161.98   48.50
   4  -3  -9 1153.48   48.40
  -4   2   9    2.40    4.70
  -4   2   9    8.70    4.70
  -4   2   9   -2.60    9.70
  -4   2   9    2.10   11.50
   4  -2  -9    7.30   10.20
   4  -2  -9    9.00    5.70
   4  -2  -9    3.10    9.60
   4  -2  -9    1.70    6.40
  -4   1   9 1889.31   82.89
   4  -1  -9 1993.30   81.29
   4  -1  -9 1938.41   83.09
   4  -1  -9 1806.52   81.59
  -4   0   9   16.50    8.20
   4   0  -9   13.90    8.70
   4   0  -9   12.90    7.80
   4   0  -9   21.80    7.90
   4   0  -9   36.50    5.00
   4   1  -9 1996.80   81.69
   4   1  -9 1785.32   81.89
   4   1  -9 1842.82   78.89
   4   1  -9 1861.21   82.09
   4   1  -9 1865.61   76.89
   4   2  -9    0.30    4.70
   4   2  -9   16.50   11.20
   4   2  -9    6.60   10.30
   4   2  -9    1.80    5.70
   4   2  -9    1.10    5.70
   4   3  -9 1177.78   49.90
   4   3  -9 1190.28   50.19
   4   3  -9 1250.17   57.99
   4   3  -9 1183.48   52.19
  -4  -4   9   -5.50    6.30
   4   4  -9   20.90   14.70
   4   4  -9   10.70    7.80
  -4  -5   9  716.83   45.90
  -4  -5   9  689.43   34.50
   4   5  -9  710.63   44.50
   4   5  -9  706.83   37.20
  -4  -6   9   22.40   22.30
   4   6  -9   11.80   20.20
   4   6  -9   17.60   12.50
  -4  -7   9  258.37   35.40
   4   7  -9  252.27   24.10
   4   7  -9  276.37   35.50
  -4  -8   9   12.30   36.70
   4   8  -9  -23.60   34.10
   4   8  -9    3.50   23.40
   4  -9  -8   40.40   43.00
  -4   8   8  180.98   34.60
   4  -8  -8  114.49   32.30
  -4   7   8    9.30   23.90
   4  -7  -8   24.80   23.10
  -4   6   8  517.95   36.90
   4  -6  -8  520.55   37.70
   4  -6  -8  445.96   36.30
  -4   5   8   57.99   23.90
   4  -5  -8   61.79   15.10
  -4   4   8 1003.20   45.60
  -4   4   8  939.11   48.80
  -4   4   8  989.00   50.49
   4  -4  -8 1027.70   49.50
  -4   3   8  106.79   14.80
  -4   3   8  118.69   14.80
  -4   3   8  103.19    9.80
  -4   3   8  117.49   10.10
   4  -3  -8  150.88   15.80
   4  -3  -8  105.49    7.30
  -4   2   8 1491.25   66.69
  -4   2   8 1491.85   61.89
  -4   2   8 1411.06   66.19
  -4   2   8 1536.95   62.19
   4  -2  -8 1511.25   65.59
   4  -2  -8 1495.05   66.39
   4  -2  -8 1496.45   62.29
  -4   1   8  173.48   14.80
   4  -1  -8  157.38   15.10
   4  -1  -8  178.28   16.70
   4  -1  -8  203.38   13.40
  -4   0   8 2132.39   88.09
   4   0  -8 2020.00   87.29
   4   0  -8 2095.69   85.19
   4   0  -8 2090.69   87.89
   4   0  -8 2068.69   88.99
   4   1  -8  212.68   17.10
   4   1  -8  196.28   15.90
   4   1  -8  198.98   11.40
   4   1  -8  174.18   17.30
   4   1  -8  176.68   13.10
  -4  -2   8 1534.85   61.89
   4   2  -8 1515.45   67.79
   4   2  -8 1538.05   63.79
   4   2  -8 1499.05   63.49
   4   2  -8 1527.85   68.39
  -4  -3   8  101.69    9.40
   4   3  -8  101.89    7.60
   4   3  -8  104.09   13.70
   4   3  -8  107.69    7.20
   4   3  -8   82.89    9.10
  -4  -4   8  972.80   50.59
   4   4  -8  962.60   49.10
   4   4  -8  985.80   44.90
   4   5  -8   71.59   12.70
  -4  -6   8  526.55   41.40
   4   6  -8  469.95   31.60
   4   6  -8  480.85   37.00
   4   6  -8  385.56   42.50
  -4  -7   8   53.99   27.00
   4   7  -8   -1.80   24.20
   4   7  -8   16.20   15.30
  -4  -8   8  194.98   37.20
   4   8  -8  162.48   38.60
   4   8  -8  180.98   27.80
   4   9  -8   20.10   48.90
  -4   9   7   52.19   37.40
   4  -9  -7   83.29   38.90
  -4   8   7    1.00   28.00
   4  -8  -7  -21.10   27.20
  -4   7   7   68.89   23.10
  -4   7   7   35.60   29.10
   4  -7  -7   63.49   22.70
  -4   6   7  -21.20   16.10
   4  -6  -7  -15.80   17.00
   4  -6  -7    2.50   17.50
  -4   5   7  192.08   20.40
  -4   5   7  170.18   15.40
  -4   5   7  122.69   18.30
   4  -5  -7  106.29   16.70
  -4   4   7    0.60    7.30
  -4   4   7   -0.80   10.00
  -4   4   7    5.30   12.50
   4  -4  -7   21.50   10.90
   4  -4  -7   15.00   10.60
  -4   3   7  467.95   29.00
  -4   3   7  532.95   24.30
  -4   3   7  511.95   29.30
   4  -3  -7  455.55   26.90
   4  -3  -7  479.65   28.30
  -4   2   7   30.30    5.60
  -4   2   7   43.70    5.60
  -4   2   7   37.80    9.40
  -4   2   7   21.60    9.50
   4  -2  -7   42.20    9.30
   4  -2  -7   33.40    5.10
   4  -2  -7   31.70    8.80
  -4   1   7  390.46   17.20
  -4   1   7  417.76   22.20
  -4   1   7  385.66   17.40
   4  -1  -7  376.76   21.20
   4  -1  -7  350.36   22.10
   4  -1  -7  381.56   19.40
  -4   0   7   11.20    5.80
   4   0  -7    7.50    3.50
   4   0  -7    9.80    5.60
   4   0  -7    7.70    6.50
   4   0  -7   15.70    6.00
  -4  -1   7  378.26   20.20
  -4  -1   7  400.76   16.90
   4   1  -7  417.36   19.70
   4   1  -7  363.06   22.50
   4   1  -7  394.66   21.70
   4   1  -7  406.16   18.70
  -4  -2   7   22.70    6.70
   4   2  -7   28.70    4.70
   4   2  -7   23.10    8.90
   4   2  -7   27.90    5.10
   4   2  -7   31.90   10.30
  -4  -3   7  504.85   29.90
  -4  -3   7  502.55   23.90
   4   3  -7  499.95   25.10
   4   3  -7  564.84   30.20
   4   3  -7  495.25   30.30
  -4  -4   7    5.30    5.70
  -4  -4   7    5.60   11.80
   4   4  -7  -24.50   12.10
   4   4  -7    6.90   10.50
   4   4  -7    7.20    6.50
  -4  -5   7  136.39   19.20
   4   5  -7  129.69   14.40
   4   5  -7  172.98   20.00
  -4  -6   7   15.00   12.20
  -4  -6   7   16.10   17.20
   4   6  -7   -7.80   16.70
   4   6  -7   -3.90   10.20
   4   6  -7    1.60   20.20
  -4  -7   7   93.89   27.10
   4   7  -7   92.19   22.50
   4   7  -7   98.69   19.40
  -4  -8   7   23.20   33.50
   4   8  -7   -5.50   21.60
   4   8  -7   26.60   28.50
   4   9  -7   10.10   29.00
   4   9  -7   16.80   38.10
   4  -9  -6    4.20   36.10
  -4   8   6   47.50   26.40
   4  -8  -6   43.80   26.90
  -4   7   6   57.59   25.40
  -4   7   6   53.79   19.70
   4  -7  -6   64.59   21.10
   4  -7  -6   50.39   22.90
  -4   6   6    4.50   16.20
  -4   6   6  -14.20   17.20
   4  -6  -6  -14.80   15.10
  -4   5   6  300.27   25.10
  -4   5   6  291.57   25.70
   4  -5  -6  270.27   20.40
   4  -5  -6  327.07   25.60
  -4   4   6  137.29   12.00
  -4   4   6   98.09   14.50
  -4   4   6  103.49   14.40
   4  -4  -6  102.79   13.60
   4  -4  -6  109.29   14.00
  -4   3   6  451.85   25.60
  -4   3   6  422.36   23.10
   4  -3  -6  409.96   23.60
   4  -3  -6  393.76   24.70
  -4   2   6  337.07   16.20
  -4   2   6  344.57   20.90
  -4   2   6  335.17   16.70
  -4   2   6  328.67   20.40
  -4   2   6  334.97   17.30
   4  -2  -6  352.96   20.10
   4  -2  -6  316.37   19.50
   4  -2  -6  334.57   16.00
  -4   1   6 1468.85   61.99
  -4   1   6 1425.06   58.59
  -4   1   6 1456.05   58.39
  -4   1   6 1399.96   61.59
  -4   1   6 1411.86   59.79
   4  -1  -6 1407.36   60.79
   4  -1  -6 1417.86   59.59
   4  -1  -6 1383.66   61.49
  -4   0   6   44.40    4.10
  -4   0   6   39.10    6.70
  -4   0   6   37.30    6.40
  -4   0   6   49.30    4.00
   4   0  -6   44.80    6.20
   4   0  -6   29.20    6.70
   4   0  -6   47.20    4.80
   4   0  -6   44.90    6.50
  -4  -1   6 1429.86   61.89
  -4  -1   6 1428.66   59.89
  -4  -1   6 1379.06   58.39
   4   1  -6 1405.46   59.19
   4   1  -6 1528.55   62.29
   4   1  -6 1387.96   59.49
   4   1  -6 1473.15   62.69
  -4  -2   6  324.87   16.10
  -4  -2   6  330.87   21.10
   4   2  -6  329.07   15.30
   4   2  -6  352.36   21.60
   4   2  -6  345.67   17.00
   4   2  -6  335.87   19.90
  -4  -3   6  433.76   25.10
  -4  -3   6  422.16   21.10
   4   3  -6  435.06   26.10
   4   3  -6  467.15   26.10
   4   3  -6  400.36   21.60
  -4  -4   6   91.69   14.30
   4   4  -6  102.89   13.80
   4   4  -6  120.79   10.90
   4   4  -6  121.69   14.80
  -4  -5   6  260.17   26.40
   4   5  -6  303.77   21.20
   4   5  -6  295.37   26.10
  -4  -6   6   12.20   15.50
  -4  -6   6   10.70   11.80
   4   6  -6   17.00   17.90
   4   6  -6    0.30   10.10
   4   6  -6    4.90   26.80
  -4  -7   6   80.59   23.50
   4   7  -6   61.09   17.00
   4   7  -6   52.89   21.10
  -4  -8   6    0.60   27.50
   4   8  -6   38.30   21.30
   4   8  -6    8.40   24.50
  -4  -9   6   12.10   38.50
  -4   9   5   86.19   33.90
   4  -9  -5   68.29   34.90
  -4   8   5  -13.10   23.10
   4  -8  -5   16.20   25.80
  -4   7   5  391.86   34.80
  -4   7   5  393.26   34.80
   4  -7  -5  364.76   34.20
   4  -7  -5  411.86   36.80
  -4   6   5  107.69   14.70
  -4   6   5  118.79   18.60
   4  -6  -5  176.08   20.80
   4  -6  -5  134.29   14.70
  -4   5   5 1293.27   59.89
  -4   5   5 1258.07   56.59
  -4   5   5 1216.28   58.99
   4  -5  -5 1208.38   57.09
   4  -5  -5 1152.58   55.69
   4  -5  -5 1362.86   59.09
  -4   4   5  203.28   17.20
  -4   4   5  206.78   19.60
   4  -4  -5  170.08   17.30
   4  -4  -5  186.08   14.50
   4  -4  -5  216.58   19.00
  -4   3   5 1381.16   59.29
  -4   3   5 1361.86   61.29
  -4   3   5 1464.95   61.79
  -4   3   5 1403.06   56.19
   4  -3  -5 1345.97   61.39
  -4   2   5  200.88   14.70
  -4   2   5  211.38   10.80
  -4   2   5  211.38   12.40
  -4   2   5  191.98   14.00
   4  -2  -5  194.18   14.20
   4  -2  -5  208.38   10.90
   4  -2  -5  205.38   13.70
  -4   1   5 3523.65  138.99
  -4   1   5 3308.17  139.59
  -4   1   5 3501.05  141.49
  -4   1   5 3352.06  140.99
  -4   1   5 3507.35  139.29
   4  -1  -5 3555.74  139.59
   4  -1  -5 3370.86  140.59
   4  -1  -5 3425.06  141.19
  -4   0   5 1193.38   49.90
  -4   0   5 1209.98   51.59
  -4   0   5 1176.58   51.79
   4   0  -5 1248.78   50.49
   4   0  -5 1291.17   51.89
   4   0  -5 1199.08   51.19
   4   0  -5 1171.88   52.39
  -4  -1   5 3467.55  139.19
  -4  -1   5 3451.55  141.69
  -4  -1   5 3544.35  139.79
   4   1  -5 3419.86  139.39
   4   1  -5 3305.37  140.59
   4   1  -5 3477.65  141.59
   4   1  -5 3499.25  142.09
  -4  -2   5  205.78   11.40
  -4  -2   5  194.68   15.60
   4   2  -5  198.48   11.90
   4   2  -5  218.68   15.30
   4   2  -5  211.48   15.90
   4   2  -5  209.48    9.70
  -4  -3   5 1317.87   61.69
  -4  -3   5 1378.66   60.29
   4   3  -5 1349.77   62.89
   4   3  -5 1423.26   62.09
   4   3  -5 1475.35   59.69
  -4  -4   5  192.38   14.70
  -4  -4   5  195.28   19.40
   4   4  -5  191.18   17.20
   4   4  -5  184.18   14.70
   4   4  -5  202.68   17.50
  -4  -5   5 1281.07   55.49
  -4  -5   5 1273.57   59.89
   4   5  -5 1262.77   56.49
   4   5  -5 1173.58   58.89
   4   5  -5 1175.98   58.49
  -4  -6   5  104.39   19.50
  -4  -6   5  104.79   14.10
   4   6  -5  115.29   15.30
   4   6  -5  135.39   18.50
  -4  -7   5  347.37   33.10
  -4  -7   5  365.86   31.80
   4   7  -5  374.76   33.80
   4   7  -5  303.27   29.90
   4   7  -5  355.06   33.40
  -4  -8   5   36.30   27.40
   4   8  -5   -7.20   23.60
  -4  -9   5  147.79   41.10
   4   9  -5   58.19   37.60
   4  -9  -4   14.70   37.20
  -4   8   4  237.08   28.90
   4  -8  -4  198.38   33.50
   4  -8  -4  261.47   31.50
  -4   7   4   25.10   23.90
   4  -7  -4   59.59   17.90
  -4   6   4  459.45   30.20
  -4   6   4  501.45   20.90
  -4   6   4  448.56   31.60
   4  -6  -4  425.56   32.50
   4  -6  -4  486.55   29.00
  -4   5   4   77.29   15.00
  -4   5   4  113.49   13.10
  -4   5   4  115.59   13.80
  -4   5   4  111.39    9.90
   4  -5  -4   82.89   10.80
   4  -5  -4  122.29   15.50
   4  -5  -4  132.99   14.00
  -4   4   4 1372.26   61.19
  -4   4   4 1351.66   59.19
  -4   4   4 1388.46   55.19
  -4   4   4 1335.67   60.99
  -4   4   4 1366.06   56.59
   4  -4  -4 1324.57   58.89
   4  -4  -4 1406.76   61.09
   4  -4  -4 1325.07   59.99
  -4   3   4  616.74   30.80
  -4   3   4  634.14   31.80
  -4   3   4  597.94   28.10
   4  -3  -4  642.54   30.20
   4  -3  -4  682.73   31.80
  -4   2   4 2435.06   96.09
  -4   2   4 2318.87   94.89
  -4   2   4 2403.56   97.89
   4  -2  -4 2293.17   97.09
   4  -2  -4 2311.97   95.19
   4  -2  -4 2299.57   97.79
  -4   1   4 1015.10   44.40
  -4   1   4 1019.00   44.60
  -4   1   4 1049.00   43.20
  -4   1   4 1066.99   42.90
  -4   1   4  994.00   43.20
   4  -1  -4 1022.00   44.10
   4  -1  -4 1001.60   43.00
   4  -1  -4 1040.00   44.60
  -4   0   4 1287.67   55.99
  -4   0   4 1295.87   56.29
  -4   0   4 1347.47   55.19
   4   0  -4 1397.56   56.39
   4   0  -4 1375.36   56.89
   4   0  -4 1367.36   55.49
   4   0  -4 1324.97   55.79
  -4  -1   4 1025.20   43.40
  -4  -1   4 1041.50   45.30
  -4  -1   4  997.70   43.30
   4   1  -4 1090.49   45.50
   4   1  -4 1044.80   43.70
   4   1  -4 1084.99   45.70
   4   1  -4 1017.20   43.00
  -4  -2   4 2315.37   96.79
  -4  -2   4 2386.16  101.09
  -4  -2   4 2377.16   95.19
  -4  -2   4 2340.27   98.99
   4   2  -4 2395.96   98.79
   4   2  -4 2405.36   98.59
   4   2  -4 2360.16   94.99
  -4  -3   4  606.74   31.80
  -4  -3   4  620.24   29.40
  -4  -3   4  642.64   32.30
   4   3  -4  653.63   31.70
   4   3  -4  682.83   30.20
   4   3  -4  668.03   32.00
  -4  -4   4 1291.87   59.89
  -4  -4   4 1367.36   57.39
   4   4  -4 1329.27   57.79
   4   4  -4 1311.67   59.49
   4   4  -4 1287.47   59.39
  -4  -5   4   94.89   14.80
  -4  -5   4  109.29   11.50
   4   5  -4   76.99   10.60
   4   5  -4  107.49   15.30
   4   5  -4  120.09   14.90
  -4  -6   4  462.75   34.50
  -4  -6   4  454.25   29.30
   4   6  -4  415.56   28.80
   4   6  -4  466.55   31.00
  -4  -7   4   55.19   19.40
  -4  -7   4   27.10   15.00
   4   7  -4   41.30   16.50
   4   7  -4   29.50   21.60
  -4  -8   4  252.77   33.90
   4   8  -4  275.77   28.00
   4   8  -4  225.18   36.10
  -4  -9   4   19.90   35.90
   4  -9  -3   52.19   54.49
  -4   8   3   11.40   19.90
   4  -8  -3  -19.90   23.60
  -4   7   3  296.47   28.60
  -4   7   3  225.38   28.60
   4  -7  -3  294.57   27.30
  -4   6   3   33.10    7.20
  -4   6   3   29.40   12.30
  -4   6   3  -16.00   15.40
  -4   6   3   17.30    8.30
  -4   6   3   38.80   12.60
   4  -6  -3   30.00   11.10
   4  -6  -3   24.90   12.30
   4  -6  -3   32.50   14.30
  -4   5   3  756.62   37.30
  -4   5   3  760.52   32.80
  -4   5   3  722.63   38.00
  -4   5   3  709.93   40.10
  -4   5   3  754.82   33.50
   4  -5  -3  731.73   36.20
   4  -5  -3  778.12   39.80
  -4   4   3   65.69    8.80
  -4   4   3   46.50    9.80
  -4   4   3   44.60    9.00
  -4   4   3   44.00    5.60
   4  -4  -3   41.50   10.00
  -4   3   3 1373.46   60.19
  -4   3   3 1423.36   58.39
  -4   3   3 1382.36   59.59
  -4   3   3 1354.46   56.49
   4  -3  -3 1311.87   56.39
   4  -3  -3 1389.26   59.89
   4  -3  -3 1371.96   58.89
  -4   2   3   45.60    6.30
  -4   2   3   54.59    5.30
  -4   2   3   63.29    7.70
   4  -2  -3   50.69    6.10
   4  -2  -3   48.60    4.90
   4  -2  -3   54.19    6.80
  -4   1   3 3102.89  126.89
  -4   1   3 3154.38  127.39
  -4   1   3 3201.68  126.39
  -4   1   3 3023.20  125.99
   4  -1  -3 3092.69  127.19
   4  -1  -3 3088.19  125.99
   4  -1  -3 3144.19  126.59
  -4   0   3  126.09    8.10
  -4   0   3  148.49    9.30
  -4   0   3  139.89    7.80
  -4   0   3  123.59    8.60
   4   0  -3  139.29    8.50
   4   0  -3  131.79    7.70
   4   0  -3  133.49    8.80
   4   0  -3  130.89    7.80
  -4  -1   3 3037.00  125.49
  -4  -1   3 3008.60  127.29
  -4  -1   3 3160.18  126.19
   4   1  -3 3173.68  126.29
   4   1  -3 3028.10  125.29
   4   1  -3 3232.68  127.39
   4   1  -3 3188.48  127.39
  -4  -2   3   50.79    6.90
  -4  -2   3   47.30    3.20
  -4  -2   3   48.50    6.70
  -4  -2   3   35.00    4.30
   4   2  -3   48.70    6.90
   4   2  -3   57.19    6.80
   4   2  -3   41.90    5.00
   4   2  -3   57.89    3.40
  -4  -3   3 1411.76   61.19
  -4  -3   3 1382.86   61.49
  -4  -3   3 1309.97   59.59
   4   3  -3 1485.15   62.39
   4   3  -3 1408.86   60.99
   4   3  -3 1477.65   61.59
  -4  -4   3   49.20   11.30
  -4  -4   3   41.30    6.50
  -4  -4   3   25.90    9.70
   4   4  -3   37.80    8.80
   4   4  -3   20.10    5.40
  -4  -5   3  698.33   36.80
  -4  -5   3  675.93   34.80
   4   5  -3  748.93   36.80
   4   5  -3  676.73   35.00
   4   5  -3  657.23   36.80
  -4  -6   3   19.30   13.90
  -4  -6   3   26.50   11.10
   4   6  -3   34.30   12.50
   4   6  -3   11.50   13.30
   4   6  -3   26.40   10.60
  -4  -7   3  281.87   28.30
  -4  -7   3  277.27   24.60
   4   7  -3  249.28   23.70
   4   7  -3  343.87   29.20
   4   7  -3  291.57   29.10
   4   8  -3    2.60   20.20
   4   8  -3    7.90   20.10
  -4  -9   3  126.79   55.79
  -4   8   2    0.30   18.80
   4  -8  -2   -7.70   25.40
  -4   7   2   -6.10   14.50
  -4   7   2   16.80   14.40
  -4   7   2   14.80   19.70
   4  -7  -2    3.00   15.40
  -4   6   2    6.50    9.30
  -4   6   2    2.90   11.00
  -4   6   2    1.80    7.50
  -4   6   2    8.30    9.90
  -4   6   2  -22.10   15.00
   4  -6  -2    5.50   12.20
   4  -6  -2    0.40   10.40
  -4   5   2   -3.50    6.20
  -4   5   2   12.30   11.50
  -4   5   2    4.50    8.40
  -4   5   2    2.70    5.60
  -4   5   2   -8.40    6.60
   4  -5  -2   16.00    8.30
   4  -5  -2   -2.10    6.20
   4  -5  -2    3.90   10.20
  -4   4   2   29.80    7.40
  -4   4   2   41.50    8.30
  -4   4   2   33.90    6.60
   4  -4  -2   33.90    9.50
   4  -4  -2   38.10    7.50
  -4   3   2    5.10    7.00
  -4   3   2   -1.90    3.90
  -4   3   2   -3.00    3.80
  -4   3   2    1.50    5.50
   4  -3  -2   -1.10    3.30
   4  -3  -2   -1.40    5.30
   4  -3  -2   -3.60    4.90
  -4   2   2  216.08   12.40
  -4   2   2  242.98   14.70
  -4   2   2  230.98   12.30
  -4   2   2  251.77   13.90
   4  -2  -2  255.07   12.50
   4  -2  -2  235.28   14.30
  -4   1   2   14.00    3.30
  -4   1   2   14.90    3.20
  -4   1   2   10.40    3.80
  -4   1   2   22.80    4.00
   4  -1  -2   12.90    3.70
   4  -1  -2   13.30    3.30
   4  -1  -2    7.00    2.90
  -4   0   2   19.20    3.10
  -4   0   2   18.60    3.50
  -4   0   2   11.10    3.80
  -4   0   2   16.30    2.70
   4   0  -2   10.70    3.30
   4   0  -2   20.30    2.90
   4   0  -2   11.80    3.00
   4   0  -2   16.20    2.80
  -4  -1   2   13.30    2.20
  -4  -1   2   10.80    3.60
  -4  -1   2   17.70    3.10
   4   1  -2   17.10    3.30
   4   1  -2   13.90    2.20
   4   1  -2   14.80    4.00
   4   1  -2   12.40    3.70
  -4  -2   2  217.28   10.00
  -4  -2   2  213.18   12.20
  -4  -2   2  252.27   13.20
  -4  -2   2  204.38   13.60
   4   2  -2  224.78   10.40
   4   2  -2  238.18   13.30
   4   2  -2  225.48   13.10
   4   2  -2  242.28   12.70
  -4  -3   2   -5.20    5.50
  -4  -3   2   -4.60    4.90
  -4  -3   2   -0.30    4.00
  -4  -3   2    3.90    1.90
  -4  -3   2    3.70    2.10
   4   3  -2    5.00    5.60
   4   3  -2    0.90    4.60
  -4  -4   2   21.10    8.20
  -4  -4   2   33.00    3.80
  -4  -4   2   14.00    8.10
  -4  -4   2   26.30    5.90
  -4  -4   2   37.00    3.60
   4   4  -2   23.10    7.40
   4   4  -2   34.10    7.80
   4   4  -2   22.50    7.80
  -4  -5   2   -8.10    7.30
  -4  -5   2    5.30    9.50
  -4  -5   2    4.60    4.20
  -4  -5   2    2.90    3.70
   4   5  -2   17.30    8.70
   4   5  -2   -7.20    9.50
   4   5  -2    0.60    6.80
  -4  -6   2    2.00   10.90
  -4  -6   2    6.90    6.00
  -4  -6   2   -0.40    5.00
  -4  -6   2    3.70   11.70
   4   6  -2    3.50   10.80
   4   6  -2  -11.30   10.40
   4   6  -2   -3.60   13.10
  -4  -7   2    9.90   14.50
   4   7  -2   10.40   14.20
   4   7  -2   -7.90   14.30
  -4  -8   2    4.50   23.80
  -4  -8   2   32.30   22.50
   4   8  -2   -3.30   18.90
  -4  -9   2   47.80   32.90
  -4   8   1   22.20   18.30
   4  -8  -1   -0.40   25.70
  -4   7   1  256.97   29.30
  -4   7   1  290.27   25.60
  -4   7   1  258.77   22.70
  -4   7   1  292.37   27.70
   4  -7  -1  243.78   25.00
   4  -7  -1  299.17   25.80
  -4   6   1   63.29   11.00
  -4   6   1   71.69   13.20
  -4   6   1   77.99   10.80
  -4   6   1   72.89   12.70
   4  -6  -1   79.39   14.70
   4  -6  -1   72.89   12.20
  -4   5   1 1070.69   48.90
  -4   5   1 1101.69   49.10
  -4   5   1 1004.00   51.19
  -4   5   1 1114.09   48.10
   4  -5  -1  991.10   48.60
   4  -5  -1 1067.29   51.09
  -4   4   1  285.67   16.60
  -4   4   1  269.07   16.30
  -4   4   1  228.48   15.30
   4  -4  -1  234.28   15.50
   4  -4  -1  230.78   18.30
  -4   3   1  723.93   34.60
  -4   3   1  759.82   33.60
  -4   3   1  748.23   33.10
  -4   3   1  703.43   32.80
   4  -3  -1  745.53   32.50
   4  -3  -1  704.33   32.70
   4  -3  -1  770.42   34.90
  -4   2   1  453.45   21.60
  -4   2   1  466.35   22.10
  -4   2   1  477.15   22.00
   4  -2  -1  504.75   21.80
   4  -2  -1  474.75   22.70
   4  -2  -1  460.75   21.80
  -4   1   1 3498.95  143.99
  -4   1   1 3361.36  144.09
  -4   1   1 3630.74  144.49
  -4   1   1 3607.04  144.19
   4  -1  -1 3525.15  143.89
   4  -1  -1 3604.84  144.39
   4  -1  -1 3708.73  144.49
  -4   0   1 2205.38   92.49
  -4   0   1 2174.28   91.79
  -4   0   1 2307.97   92.19
  -4   0   1 2313.37   92.19
   4   0  -1 2334.97   92.49
   4   0  -1 2373.96   92.19
   4   0  -1 2289.37   92.09
   4   0  -1 2132.19   91.69
  -4  -1   1 3495.85  140.29
  -4  -1   1 3289.97  139.29
  -4  -1   1 3352.86  140.59
   4   1  -1 3553.94  140.29
   4   1  -1 3450.05  139.39
   4   1  -1 3530.55  140.19
   4   1  -1 3596.74  140.69
  -4  -2   1  465.65   20.20
  -4  -2   1  483.25   22.10
  -4  -2   1  455.45   22.50
  -4  -2   1  452.85   21.90
   4   2  -1  467.55   22.10
   4   2  -1  503.25   20.30
   4   2  -1  482.75   22.00
   4   2  -1  454.25   21.70
  -4  -3   1  713.53   30.40
  -4  -3   1  718.53   30.40
  -4  -3   1  752.02   33.10
  -4  -3   1  679.13   32.60
  -4  -3   1  712.13   33.20
   4   3  -1  764.92   33.10
   4   3  -1  697.83   32.60
   4   3  -1  695.43   32.70
  -4  -4   1  237.48   17.10
  -4  -4   1  245.58   16.20
  -4  -4   1  243.18   12.50
  -4  -4   1  240.78   12.90
  -4  -4   1  220.08   16.60
   4   4  -1  248.58   16.30
   4   4  -1  247.58   16.10
   4   4  -1  225.08   16.50
  -4  -5   1 1072.59   44.00
  -4  -5   1 1017.50   48.00
  -4  -5   1 1063.79   50.99
  -4  -5   1 1019.00   44.40
  -4  -5   1 1066.79   48.90
   4   5  -1  947.81   47.70
   4   5  -1 1025.00   48.60
   4   5  -1 1038.60   47.80
  -4  -6   1   83.89    9.50
  -4  -6   1   74.49    8.30
  -4  -6   1   66.49   12.40
  -4  -6   1   52.79   14.10
   4   6  -1   65.09   12.80
   4   6  -1   90.19   15.40
   4   6  -1   80.39   13.50
  -4  -7   1  286.17   26.90
  -4  -7   1  323.77   25.50
   4   7  -1  250.57   23.50
   4   7  -1  262.87   26.40
  -4  -8   1   -6.00   19.30
  -4  -8   1   -0.60   22.00
   4   8  -1   12.30   17.70
   4   8  -1    5.20   21.60
  -4  -9   1   67.49   31.60
  -4 -10   1   25.70   63.49
   4  -9   0  -26.80   38.20
  -4   8   0  585.24   39.80
   4  -8   0  573.54   47.20
  -4   7   0   22.90   13.10
  -4   7   0    0.00   11.90
  -4   7   0    4.30   17.70
  -4   7   0   21.70   20.30
  -4   7   0   17.20   12.30
   4  -7   0   14.60   13.10
   4  -7   0   -4.60   16.50
  -4   6   0  809.52   42.50
  -4   6   0  801.62   41.20
  -4   6   0  833.02   40.40
   4  -6   0  867.41   45.00
   4  -6   0  834.42   39.80
  -4   5   0   12.60    8.50
  -4   5   0   -2.80   10.20
  -4   5   0    4.80    7.40
   4  -5   0    8.80   10.60
   4  -5   0   -1.10    7.30
  -4   4   0 2642.74  115.39
  -4   4   0 2681.83  111.29
  -4   4   0 2622.74  111.19
  -4   4   0 2717.43  111.09
   4  -4   0 2582.84  110.29
   4  -4   0 2824.02  112.99
  -4   3   0   16.90    5.00
  -4   3   0   14.50    4.60
  -4   3   0   16.60    5.80
  -4   3   0   20.10    6.40
   4  -3   0   17.50    6.90
   4  -3   0   28.70    5.30
   4  -3   0   13.90    4.80
  -4   2   0 6130.79  254.07
  -4   2   0 6541.35  253.77
  -4   2   0 6118.89  254.27
   4  -2   0 6160.28  253.57
   4  -2   0 6456.55  254.47
   4  -2   0 6422.16  253.97
  -4   1   0   27.80    4.20
  -4   1   0   45.00    6.10
  -4   1   0   43.50    4.80
  -4   1   0   36.10    3.90
   4  -1   0   38.20    4.70
   4  -1   0   43.60    4.50
   4  -1   0   50.79    4.60
  -4   0   0 1983.80   78.29
  -4   0   0 1836.32   78.39
  -4   0   0 1873.31   79.19
   4   0   0 1974.70   79.39
   4   0   0 1893.21   78.49
   4   0   0 2003.60   78.29
  -4  -1   0   46.50    4.70
  -4  -1   0   31.40    4.40
  -4  -1   0   45.80    4.30
   4   1   0   59.79    6.30
   4   1   0   47.30    4.80
   4   1   0   40.70    3.90
   4   1   0   47.60    4.20
  -4  -2   0 5990.90  241.98
  -4  -2   0 5865.91  241.88
  -4  -2   0 5851.91  240.78
  -4  -2   0 5990.40  241.38
   4   2   0 5917.41  241.18
   4   2   0 6388.56  241.98
  -4  -3   0   11.50    5.10
  -4  -3   0   14.60    5.30
  -4  -3   0   16.90    4.00
  -4  -3   0   10.90    3.90
   4   3   0   13.30    4.90
   4   3   0   23.00    5.10
   4   3   0   19.80    5.20
  -4  -4   0 2639.34  107.79
  -4  -4   0 2691.53  110.09
  -4  -4   0 2545.75  109.69
  -4  -4   0 2613.84  107.89
  -4  -4   0 2659.43  109.69
   4   4   0 2702.33  110.09
   4   4   0 2594.14  109.39
  -4  -5   0    5.80    9.00
  -4  -5   0    1.30    7.30
  -4  -5   0   -6.00    8.50
  -4  -5   0    0.10    5.70
  -4  -5   0    8.20    6.40
   4   5   0    8.40    7.40
   4   5   0    4.10   10.00
   4   5   0    1.40    8.10
  -4  -6   0  771.72   42.40
  -4  -6   0  792.32   41.80
  -4  -6   0  814.22   37.00
   4   6   0  836.42   40.30
   4   6   0  808.62   41.70
   4   6   0  770.62   42.90
  -4  -7   0   35.80   11.50
  -4  -7   0   13.70   16.70
  -4  -7   0   -9.30   13.60
   4   7   0   -5.70   17.20
   4   7   0    8.90   14.70
   4   7   0   14.70   21.00
  -4  -8   0  481.55   44.50
   4   8   0  566.94   49.50
  -4  -9   0   25.80   29.90
   4  -9   1   51.39   31.70
  -4   8  -1    0.10   19.60
  -4   8  -1   15.80   19.80
   4  -8   1   -8.30   23.30
  -4   7  -1  186.58   26.60
  -4   7  -1  265.87   25.50
  -4   7  -1  304.07   25.70
  -4   7  -1  317.17   26.00
  -4   7  -1  261.77   24.60
   4  -7   1  286.87   23.90
   4  -7   1  266.67   27.00
  -4   6  -1   85.59   12.30
  -4   6  -1   78.79   16.90
  -4   6  -1   70.19   12.00
  -4   6  -1   88.49   12.90
   4  -6   1   76.09   15.10
   4  -6   1   85.49   11.90
  -4   5  -1 1045.20   46.30
  -4   5  -1 1043.90   47.60
  -4   5  -1  890.81   48.60
  -4   5  -1 1008.30   48.00
   4  -5   1 1119.49   49.99
   4  -5   1 1029.60   45.70
  -4   4  -1  224.88   17.00
  -4   4  -1  244.48   17.20
  -4   4  -1  246.08   16.20
   4  -4   1  276.67   17.80
   4  -4   1  242.78   15.00
  -4   3  -1  745.43   32.70
  -4   3  -1  705.03   32.00
  -4   3  -1  732.33   34.10
  -4   3  -1  713.83   33.50
   4  -3   1  694.53   31.90
   4  -3   1  690.33   33.80
   4  -3   1  759.82   33.20
  -4   2  -1  506.15   23.10
  -4   2  -1  414.86   22.10
  -4   2  -1  466.85   21.50
   4  -2   1  488.55   22.60
   4  -2   1  459.85   21.40
   4  -2   1  494.65   22.40
  -4   1  -1 3320.97  141.69
  -4   1  -1 3602.84  142.19
  -4   1  -1 3208.88  141.69
  -4   1  -1 3578.34  142.89
   4  -1   1 3323.17  141.69
   4  -1   1 3807.82  142.89
   4  -1   1 3718.23  141.89
  -4   0  -1 2353.16   91.49
  -4   0  -1 2298.27   90.59
  -4   0  -1 2265.57   91.39
  -4   0  -1 2244.78   92.29
   4   0   1 2237.58   90.59
   4   0   1 2055.19   91.09
   4   0   1 2196.48   91.39
   4   0   1 2304.57   92.29
  -4  -1  -1 3443.86  139.19
  -4  -1  -1 3363.26  139.59
  -4  -1  -1 3474.95  140.59
   4   1   1 3392.66  139.09
   4   1   1 3561.04  139.29
   4   1   1 3368.76  138.39
   4   1   1 3490.95  139.79
  -4  -2  -1  447.26   21.50
  -4  -2  -1  457.05   22.00
  -4  -2  -1  475.45   22.30
  -4  -2  -1  457.65   21.10
   4   2   1  523.95   22.40
   4   2   1  495.75   21.00
   4   2   1  477.85   22.00
  -4  -3  -1  789.32   33.00
  -4  -3  -1  745.83   33.80
  -4  -3  -1  743.33   33.10
  -4  -3  -1  745.13   32.90
  -4  -3  -1  701.73   33.20
   4   3   1  711.93   32.80
   4   3   1  745.83   33.20
   4   3   1  747.03   33.80
  -4  -4  -1  249.18   15.10
  -4  -4  -1  245.78   16.30
  -4  -4  -1  247.68   15.90
  -4  -4  -1  229.38   14.90
  -4  -4  -1  213.98   15.80
   4   4   1  244.48   16.20
   4   4   1  248.48   16.40
   4   4   1  230.28   15.20
  -4  -5  -1 1064.69   47.00
  -4  -5  -1 1056.39   49.30
  -4  -5  -1 1084.49   48.60
  -4  -5  -1 1093.59   49.70
   4   5   1 1113.19   49.70
   4   5   1 1020.80   47.70
   4   5   1 1021.70   49.20
  -4  -6  -1   66.79   10.90
  -4  -6  -1   88.29   14.60
  -4  -6  -1   62.59   15.40
   4   6   1   89.19   13.80
   4   6   1   84.19   11.90
   4   6   1   90.99   15.00
  -4  -7  -1  305.17   25.10
  -4  -7  -1  323.57   25.70
  -4  -7  -1  241.38   24.30
   4   7   1  270.97   24.20
   4   7   1  335.57   29.20
  -4  -8  -1    5.50   21.30
   4   8   1   11.70   25.60
  -4  -9  -1   52.49   32.30
   4  -9   2   24.20   32.40
  -4   8  -2   14.40   19.40
  -4   8  -2    4.50   18.40
   4  -8   2   19.20   24.00
  -4   7  -2   17.20   17.90
  -4   7  -2   18.60   23.60
  -4   7  -2  -13.10   13.80
  -4   7  -2    5.90   12.00
  -4   7  -2   13.30   21.90
   4  -7   2    6.10   18.10
   4  -7   2  -15.10   11.70
  -4   6  -2    4.80   12.90
  -4   6  -2   -2.10   10.40
  -4   6  -2    3.10   10.70
  -4   6  -2    4.50    9.00
   4  -6   2   -2.40   13.40
   4  -6   2   -0.30   10.00
  -4   5  -2    2.00    9.90
  -4   5  -2   -4.00   11.60
  -4   5  -2   -5.60    6.70
  -4   5  -2    3.40    6.60
   4  -5   2   -3.50    9.30
   4  -5   2    4.00    6.90
  -4   4  -2   29.80   11.90
  -4   4  -2   33.10    8.80
  -4   4  -2   21.70    5.80
  -4   4  -2   43.90    7.50
   4  -4   2   31.60    6.40
   4  -4   2   34.20    9.30
  -4   3  -2   -1.30    3.90
  -4   3  -2   -2.40    7.40
  -4   3  -2   10.30    6.20
  -4   3  -2    4.70    6.10
   4  -3   2    3.60    5.70
   4  -3   2    1.80    4.20
   4  -3   2    1.20    5.80
  -4   2  -2  274.37   14.00
  -4   2  -2  234.18   12.70
  -4   2  -2  230.98   14.70
   4  -2   2  249.28   13.90
   4  -2   2  240.48   13.70
   4  -2   2  217.68   12.80
  -4   1  -2   15.10    3.60
  -4   1  -2   12.00    4.50
  -4   1  -2   12.20    3.20
   4  -1   2    9.80    3.10
   4  -1   2   16.20    4.40
   4  -1   2   13.90    3.40
  -4   0  -2   17.20    3.00
  -4   0  -2   10.40    3.30
  -4   0  -2   23.60    2.70
  -4   0  -2   12.10    4.30
   4   0   2   14.60    2.00
   4   0   2   18.10    3.70
   4   0   2   16.70    4.30
  -4  -1  -2   18.90    4.20
  -4  -1  -2   15.80    3.10
  -4  -1  -2   14.80    3.70
   4   1   2   12.90    1.30
   4   1   2   18.70    3.80
   4   1   2   12.60    3.90
  -4  -2  -2  229.08   12.60
  -4  -2  -2  213.28   10.80
  -4  -2  -2  230.68   12.40
   4   2   2  215.58   12.30
   4   2   2  212.28   12.50
   4   2   2  223.88   10.80
  -4  -3  -2   10.60    5.50
  -4  -3  -2    1.80    4.10
  -4  -3  -2    1.70    4.50
  -4  -3  -2   -1.80    4.80
  -4  -3  -2   -0.10    4.70
   4   3   2   -0.30    4.10
   4   3   2   -0.70    7.50
   4   3   2    0.10    4.00
  -4  -4  -2   29.80    7.10
  -4  -4  -2   17.40    7.20
  -4  -4  -2   32.00    6.90
  -4  -4  -2   24.50    7.00
   4   4   2   34.00    7.30
   4   4   2   30.30    6.80
   4   4   2   27.60    6.40
  -4  -5  -2   -4.30    7.40
  -4  -5  -2   -0.20    8.30
  -4  -5  -2    4.20    7.90
  -4  -5  -2   -4.80    8.00
   4   5   2    6.00    8.60
   4   5   2    4.40    6.90
  -4  -6  -2    2.50   13.10
  -4  -6  -2   -1.30   11.20
  -4  -6  -2    0.90   11.10
   4   6   2   -5.20   12.10
   4   6   2   -8.00    8.40
   4   6   2   -3.50   10.70
  -4  -7  -2    7.30   13.20
  -4  -7  -2    9.40   14.20
  -4  -7  -2   15.80   15.50
   4   7   2   -5.60   11.10
   4   7   2    0.50   15.50
  -4  -8  -2   18.90   21.80
   4   8   2  -11.60   25.30
  -4  -9  -2   43.30   31.10
   4  -9   3   57.39   35.30
  -4   8  -3    2.00   15.60
   4  -8   3   28.80   24.50
  -4   7  -3  253.07   27.60
  -4   7  -3  278.57   23.50
  -4   7  -3  236.58   32.10
  -4   7  -3  248.28   26.80
  -4   7  -3  225.58   20.90
   4  -7   3  298.37   28.40
  -4   6  -3   25.30   14.80
  -4   6  -3   24.90   12.80
  -4   6  -3   29.90    9.70
  -4   6  -3   16.00    9.10
   4  -6   3   32.50   10.20
   4  -6   3   23.10   14.50
  -4   5  -3  710.33   39.40
  -4   5  -3  785.12   35.60
  -4   5  -3  791.92   37.60
   4  -5   3  733.23   40.10
   4  -5   3  759.92   35.70
  -4   4  -3   44.40    6.70
  -4   4  -3   58.49   10.60
  -4   4  -3   42.50    7.70
  -4   4  -3   56.49   11.20
   4  -4   3   47.80    7.30
   4  -4   3   51.59    9.60
  -4   3  -3 1336.27   60.99
  -4   3  -3 1379.06   60.39
  -4   3  -3 1461.25   58.59
  -4   3  -3 1404.56   60.79
   4  -3   3 1388.96   60.49
   4  -3   3 1383.56   58.69
   4  -3   3 1359.56   60.19
  -4   2  -3   59.69    7.10
  -4   2  -3   43.70    5.30
  -4   2  -3   63.79    8.50
   4  -2   3   54.59    6.40
   4  -2   3   46.00    5.70
   4  -2   3   54.59    7.30
  -4   1  -3 3081.19  124.99
  -4   1  -3 3104.09  125.39
  -4   1  -3 2924.91  126.59
   4  -1   3 3233.48  126.59
   4  -1   3 3092.29  125.49
   4  -1   3 3050.69  124.89
  -4   0  -3  134.29    8.00
  -4   0  -3  129.29   10.30
  -4   0  -3  131.29    9.00
   4   0   3  126.79    6.60
   4   0   3  136.49    9.40
   4   0   3  146.89    8.90
   4   0   3  125.99    7.50
  -4  -1  -3 3007.00  126.59
  -4  -1  -3 3156.68  126.49
  -4  -1  -3 3152.08  125.79
   4   1   3 3123.59  126.59
   4   1   3 3039.80  126.19
  -4  -2  -3   58.59    4.80
  -4  -2  -3   64.99    6.60
  -4  -2  -3   52.49    5.90
  -4  -2  -3   56.89    6.90
   4   2   3   51.49    4.70
   4   2   3   45.60    6.20
  -4  -3  -3 1423.46   60.29
  -4  -3  -3 1409.16   60.19
  -4  -3  -3 1386.26   59.89
  -4  -3  -3 1356.36   58.69
  -4  -3  -3 1444.36   58.49
   4   3   3 1397.26   58.19
   4   3   3 1335.37   59.49
   4   3   3 1412.06   59.19
  -4  -4  -3   54.09    7.60
  -4  -4  -3   49.80    8.90
  -4  -4  -3   45.70    7.50
  -4  -4  -3   34.30    6.80
   4   4   3   60.19    7.60
   4   4   3   62.49    8.40
   4   4   3   51.69    7.30
  -4  -5  -3  699.43   37.00
  -4  -5  -3  712.13   34.90
  -4  -5  -3  710.13   36.80
  -4  -5  -3  754.52   36.50
   4   5   3  801.72   35.00
   4   5   3  742.13   35.90
   4   5   3  759.32   37.40
  -4  -6  -3    8.30   10.90
  -4  -6  -3   25.70   11.80
  -4  -6  -3    3.90   11.70
   4   6   3   36.40   10.40
   4   6   3   18.30   12.60
   4   6   3   16.50   12.20
  -4  -7  -3  222.08   21.70
  -4  -7  -3  237.98   23.60
   4   7   3  290.17   24.10
   4   7   3  230.98   23.50
  -4  -8  -3   -5.70   21.20
   4  -9   4    7.70   32.00
  -4   8  -4  238.38   28.50
  -4   8  -4  180.68   22.20
   4  -8   4  240.08   33.10
  -4   7  -4   61.09   14.90
  -4   7  -4   38.00   17.50
  -4   7  -4   45.90   12.60
  -4   7  -4   12.60   28.00
  -4   7  -4   -0.10   20.40
   4  -7   4   12.20   19.30
  -4   6  -4  417.36   34.30
  -4   6  -4  480.45   27.90
  -4   6  -4  470.45   31.90
  -4   6  -4  498.15   30.20
   4  -6   4  453.15   26.90
   4  -6   4  557.24   35.10
  -4   5  -4  127.09   10.90
  -4   5  -4  112.69   16.20
  -4   5  -4   81.69   10.10
   4  -5   4   96.99   14.10
   4  -5   4   90.89   10.80
  -4   4  -4 1356.06   57.59
  -4   4  -4 1298.97   61.09
  -4   4  -4 1376.76   58.99
   4  -4   4 1419.16   61.19
   4  -4   4 1307.57   57.89
  -4   3  -4  625.74   29.20
  -4   3  -4  659.63   33.40
  -4   3  -4  600.84   31.80
  -4   3  -4  651.83   29.70
   4  -3   4  655.03   32.00
   4  -3   4  661.63   29.80
   4  -3   4  677.63   31.80
  -4   2  -4 2397.76   98.29
  -4   2  -4 2357.36   95.89
  -4   2  -4 2217.18   96.49
   4  -2   4 2385.36   96.19
   4  -2   4 2291.97   96.49
  -4   1  -4 1031.80   44.00
  -4   1  -4 1093.59   46.70
  -4   1  -4 1063.39   44.20
  -4   1  -4 1061.79   44.70
   4  -1   4 1016.60   44.00
   4  -1   4 1030.90   44.90
   4  -1   4  999.30   45.80
  -4   0  -4 1289.87   57.69
  -4   0  -4 1384.86   56.79
  -4   0  -4 1363.46   55.79
  -4   0  -4 1352.96   58.79
   4   0   4 1426.36   56.29
   4   0   4 1356.86   57.79
   4   0   4 1392.56   55.79
  -4  -1  -4 1022.00   43.50
  -4  -1  -4 1004.70   44.70
  -4  -1  -4 1087.49   44.80
   4   1   4  998.90   44.40
   4   1   4 1017.60   43.00
  -4  -2  -4 2444.86   98.49
  -4  -2  -4 2337.17   97.29
  -4  -2  -4 2208.18   97.09
  -4  -2  -4 2449.16   95.39
   4   2   4 2240.88   97.09
   4   2   4 2414.16   95.29
   4   2   4 2434.86   97.69
  -4  -3  -4  627.54   30.30
  -4  -3  -4  657.03   31.20
  -4  -3  -4  662.53   30.90
  -4  -3  -4  658.43   28.60
  -4  -3  -4  613.64   28.80
   4   3   4  618.24   28.20
   4   3   4  635.44   29.50
  -4  -4  -4 1337.47   59.49
  -4  -4  -4 1342.87   58.79
  -4  -4  -4 1286.27   56.69
  -4  -4  -4 1370.86   57.49
   4   4   4 1337.97   57.09
   4   4   4 1405.16   57.39
   4   4   4 1253.77   58.49
  -4  -5  -4   79.69   12.80
  -4  -5  -4  101.09   13.30
  -4  -5  -4  107.09   10.60
  -4  -5  -4  109.89   12.30
   4   5   4   91.09   11.40
   4   5   4  145.89   13.10
   4   5   4  134.59   14.40
  -4  -6  -4  450.85   30.60
  -4  -6  -4  459.55   30.80
  -4  -6  -4  496.25   30.50
   4   6   4  425.56   31.00
   4   6   4  506.55   26.50
  -4  -7  -4   31.00   16.30
  -4  -7  -4   25.20   19.80
   4   7   4   17.30   27.10
  -4  -8  -4  265.17   28.90
   4  -9   5  132.69   39.80
  -4   8  -5   32.30   24.80
   4  -8   5   45.90   27.20
  -4   7  -5  389.06   32.10
  -4   7  -5  385.96   39.30
   4  -7   5  401.36   37.90
  -4   6  -5  148.49   13.50
  -4   6  -5  131.69   15.70
  -4   6  -5  117.79   18.30
   4  -6   5  165.48   14.50
  -4   5  -5 1297.27   61.69
  -4   5  -5 1281.47   55.19
  -4   5  -5 1288.67   57.49
   4  -5   5 1250.07   60.29
   4  -5   5 1236.08   55.89
  -4   4  -5  205.78   15.70
  -4   4  -5  217.08   20.20
  -4   4  -5  240.98   19.90
   4  -4   5  205.48   18.80
   4  -4   5  197.48   15.30
  -4   3  -5 1317.77   62.59
  -4   3  -5 1469.85   59.09
  -4   3  -5 1337.07   60.69
  -4   3  -5 1371.26   58.69
   4  -3   5 1289.57   58.89
   4  -3   5 1527.55   61.29
  -4   2  -5  202.48   14.20
  -4   2  -5  221.28   16.30
  -4   2  -5  201.68   13.00
   4  -2   5  235.48   16.30
   4  -2   5  221.08   13.70
   4  -2   5  206.88   13.90
  -4   1  -5 3553.64  137.79
  -4   1  -5 3376.76  140.49
  -4   1  -5 3363.36  138.09
  -4   1  -5 3457.75  138.89
   4  -1   5 3279.67  137.99
   4  -1   5 3354.16  138.89
   4  -1   5 3382.16  139.89
  -4   0  -5 1204.68   49.90
  -4   0  -5 1167.08   52.59
  -4   0  -5 1194.48   51.59
  -4   0  -5 1192.68   49.40
   4   0   5 1186.28   49.40
   4   0   5 1224.88   51.59
  -4  -1  -5 3479.05  144.09
  -4  -1  -5 3464.35  138.99
  -4  -1  -5 3457.45  140.49
  -4  -1  -5 3426.26  142.19
   4   1   5 3513.25  139.99
   4   1   5 3438.16  141.69
  -4  -2  -5  212.38   14.60
  -4  -2  -5  210.48   10.60
  -4  -2  -5  204.68   13.90
  -4  -2  -5  233.08   13.10
   4   2   5  217.08   13.40
   4   2   5  211.38   10.40
   4   2   5  199.08   13.80
  -4  -3  -5 1371.96   58.49
  -4  -3  -5 1299.97   57.09
  -4  -3  -5 1380.16   59.99
  -4  -3  -5 1388.66   56.59
   4   3   5 1362.06   56.39
   4   3   5 1366.36   57.69
   4   3   5 1290.87   57.79
  -4  -4  -5  183.78   14.10
  -4  -4  -5  189.48   16.80
  -4  -4  -5  166.88   15.40
  -4  -4  -5  180.88   13.00
   4   4   5  176.78   13.80
   4   4   5  191.28   13.70
  -4  -5  -5 1228.48   57.09
  -4  -5  -5 1238.88   58.39
  -4  -5  -5 1217.48   53.49
  -4  -5  -5 1279.87   55.79
   4   5   5 1313.67   54.39
   4   5   5 1194.88   55.29
   4   5   5 1213.18   57.19
  -4  -6  -5  111.99   15.30
  -4  -6  -5  133.59   17.70
  -4  -6  -5  101.49   14.70
   4   6   5  129.79   12.50
   4   6   5  130.69   17.30
   4   6   5  128.89   16.10
  -4  -8  -5   36.90   24.90
  -4  -8  -5   36.50   25.00
  -4   9  -6   12.30   54.89
  -4   8  -6   29.60   21.40
   4  -8   6   27.00   25.80
  -4   7  -6   86.09   29.10
  -4   7  -6   84.49   17.70
  -4   7  -6   54.19   21.70
   4  -7   6   71.19   23.10
  -4   6  -6   26.30   16.80
  -4   6  -6    6.50   11.40
  -4   6  -6    6.30    8.80
  -4   6  -6    4.00   20.40
  -4   6  -6   -5.80   19.80
   4  -6   6    2.20   14.40
   4  -6   6   10.20   12.60
  -4   5  -6  280.47   25.10
  -4   5  -6  302.47   21.50
  -4   5  -6  290.77   18.40
  -4   5  -6  345.57   29.50
   4  -5   6  304.87   23.10
   4  -5   6  298.57   26.10
  -4   4  -6  124.19   16.70
  -4   4  -6  117.39   11.30
  -4   4  -6  118.19   11.50
  -4   4  -6   77.09   13.90
   4  -4   6  109.19   11.30
   4  -4   6  111.39   14.10
  -4   3  -6  388.06   24.10
  -4   3  -6  439.06   21.10
  -4   3  -6  414.56   22.80
  -4   3  -6  361.46   25.40
   4  -3   6  449.26   24.30
   4  -3   6  404.36   22.10
  -4   2  -6  335.97   22.40
  -4   2  -6  333.77   18.00
  -4   2  -6  325.17   19.30
   4  -2   6  324.67   20.10
   4  -2   6  323.87   18.50
  -4   1  -6 1435.86   62.69
  -4   1  -6 1433.86   58.89
  -4   1  -6 1422.46   62.29
  -4   1  -6 1332.87   59.49
   4  -1   6 1442.06   59.79
   4  -1   6 1377.26   60.59
   4  -1   6 1443.76   61.89
  -4   0  -6   52.39    7.70
  -4   0  -6   35.80    8.30
  -4   0  -6   46.70    5.00
  -4   0  -6   39.30    5.00
   4   0   6   28.30    6.90
  -4  -1  -6 1378.06   60.29
  -4  -1  -6 1427.36   56.79
  -4  -1  -6 1432.26   57.99
  -4  -1  -6 1355.46   56.79
  -4  -1  -6 1456.45   60.59
   4   1   6 1214.78   58.89
   4   1   6 1416.96   57.09
  -4  -2  -6  311.67   18.80
  -4  -2  -6  324.97   15.70
  -4  -2  -6  332.47   21.80
  -4  -2  -6  335.77   17.70
  -4  -2  -6  358.46   21.00
   4   2   6  338.67   16.90
   4   2   6  343.37   18.40
  -4  -3  -6  413.86   21.80
  -4  -3  -6  386.06   24.00
  -4  -3  -6  416.96   24.80
  -4  -3  -6  434.76   20.10
  -4  -3  -6  402.06   20.70
   4   3   6  397.96   19.50
   4   3   6  384.16   20.80
  -4  -4  -6  103.69   10.80
  -4  -4  -6  117.29   11.90
  -4  -4  -6  103.29   14.10
  -4  -4  -6  126.89   12.50
   4   4   6  103.59    9.90
   4   4   6  103.39    9.50
   4   4   6   83.39   10.10
  -4  -5  -6  282.17   25.30
  -4  -5  -6  296.67   21.90
  -4  -5  -6  302.27   21.30
  -4  -5  -6  279.77   17.70
   4   5   6  301.87   18.00
  -4  -6  -6    2.60   12.80
  -4  -6  -6  -10.70   15.70
   4   6   6    9.00   13.10
  -4  -7  -6   66.19   18.20
  -4  -8  -6   55.29   27.50
  -4   9  -7  -16.10   30.80
  -4   8  -7    6.00   29.00
  -4   8  -7   19.50   19.80
  -4   7  -7   86.79   17.70
  -4   7  -7  110.69   25.70
   4  -7   7  115.29   26.30
  -4   6  -7  -13.40   10.50
  -4   6  -7  -14.30   23.70
  -4   6  -7   -0.50   21.70
  -4   6  -7   -2.20   17.80
  -4   6  -7    4.10    9.20
   4  -6   7   -6.50   15.50
  -4   5  -7  148.69   14.70
  -4   5  -7  159.38   14.40
  -4   5  -7  108.49   19.00
   4  -5   7  119.59   17.70
   4  -5   7  131.09   13.50
  -4   4  -7   13.60   14.00
  -4   4  -7   -2.10    6.10
  -4   4  -7   -3.50   11.70
  -4   4  -7   12.30    6.80
   4  -4   7   -5.50    9.50
   4  -4   7   -1.60    7.70
  -4   3  -7  486.75   25.10
  -4   3  -7  492.35   27.90
  -4   3  -7  502.55   24.40
  -4   3  -7  450.55   29.80
   4  -3   7  535.45   28.00
   4  -3   7  484.85   25.80
  -4   2  -7   34.00    8.50
  -4   2  -7   16.90    9.80
  -4   2  -7   17.40    6.80
   4  -2   7   31.00    8.80
   4  -2   7   20.10    7.50
   4  -2   7   18.50    7.30
  -4   1  -7  356.86   20.20
  -4   1  -7  385.96   21.30
  -4   1  -7  355.86   24.50
  -4   1  -7  407.26   18.70
   4  -1   7  401.56   23.20
   4  -1   7  378.86   21.60
   4  -1   7  406.16   20.10
  -4   0  -7   16.40    4.80
  -4   0  -7    8.10    6.00
  -4   0  -7   13.90    4.00
  -4   0  -7   11.70    8.20
   4   0   7   18.40    6.50
  -4  -1  -7  375.86   19.10
  -4  -1  -7  380.56   18.60
  -4  -1  -7  372.06   18.60
  -4  -1  -7  400.66   23.00
  -4  -1  -7  385.56   23.00
   4   1   7  399.96   17.80
   4   1   7  445.76   21.50
  -4  -2  -7   25.00    8.60
  -4  -2  -7   27.60    7.70
  -4  -2  -7   31.60    5.10
  -4  -2  -7   40.30    6.20
  -4  -2  -7   25.40   10.40
   4   2   7   34.40    6.80
   4   2   7   37.70    5.40
  -4  -3  -7  496.45   30.30
  -4  -3  -7  515.65   26.10
  -4  -3  -7  520.75   24.20
  -4  -3  -7  535.95   30.10
  -4  -3  -7  459.15   24.90
   4   3   7  496.05   25.00
   4   3   7  534.95   28.00
   4   3   7  519.15   23.70
  -4  -4  -7   -1.70   12.20
  -4  -4  -7    3.90    6.00
  -4  -4  -7    2.70    7.20
  -4  -4  -7    6.50    7.80
   4   4   7    8.60    7.10
   4   4   7   10.90    7.00
   4   4   7    4.30    6.10
  -4  -5  -7  136.19   12.50
  -4  -5  -7  140.19   13.90
  -4  -5  -7  114.89   14.60
   4   5   7  130.09   14.30
   4   5   7  162.38   12.50
   4   5   7  139.79   13.80
  -4  -6  -7   -6.30   12.40
  -4  -7  -7   88.19   26.30
  -4  -7  -7  116.49   26.50
  -4   9  -8   39.10   54.89
  -4   9  -8  -84.49   44.60
  -4   8  -8  110.19   35.00
  -4   8  -8  189.08   27.20
   4  -8   8  109.99   33.60
  -4   7  -8   16.10   16.20
  -4   7  -8   24.70   27.30
   4  -7   8   61.49   24.70
  -4   6  -8  433.06   44.20
  -4   6  -8  561.84   38.70
  -4   6  -8  422.26   40.50
  -4   6  -8  467.25   31.60
   4  -6   8  460.05   38.20
  -4   5  -8   64.59    9.90
  -4   5  -8   60.49   11.40
  -4   5  -8   60.59   19.80
   4  -5   8   69.39   12.10
   4  -5   8   78.29   17.10
  -4   4  -8  871.81   47.40
  -4   4  -8  941.21   42.40
  -4   4  -8  954.70   42.80
   4  -4   8  924.51   46.30
   4  -4   8  952.60   43.70
  -4   3  -8   81.39   13.40
  -4   3  -8  106.69    9.80
  -4   3  -8  120.69   11.30
   4  -3   8  112.99   12.10
   4  -3   8  114.39   13.60
  -4   2  -8 1440.76   63.59
  -4   2  -8 1538.55   63.29
  -4   2  -8 1440.46   67.49
   4  -2   8 1435.06   63.49
   4  -2   8 1401.16   63.29
  -4   1  -8  205.58   15.50
  -4   1  -8  168.78   11.20
  -4   1  -8  168.88   20.00
  -4   1  -8  159.68   13.80
   4  -1   8  173.18   13.80
   4  -1   8  224.58   16.50
  -4   0  -8 2125.09   93.09
  -4   0  -8 2390.96   95.09
  -4   0  -8 2082.99   89.79
  -4   0  -8 2137.99   90.69
   4   0   8 2254.17   93.39
  -4  -1  -8  184.78   12.70
  -4  -1  -8  215.28   12.90
  -4  -1  -8  204.08   12.30
  -4  -1  -8  192.18   18.10
  -4  -1  -8  203.88   17.60
   4   1   8  174.38   15.00
  -4  -2  -8 1405.16   65.09
  -4  -2  -8 1385.76   65.69
  -4  -2  -8 1405.86   63.79
  -4  -2  -8 1435.06   60.89
  -4  -2  -8 1485.15   61.79
   4   2   8 1472.55   60.49
   4   2   8 1565.54   62.79
  -4  -3  -8   97.89   14.80
  -4  -3  -8  122.19   11.50
  -4  -3  -8   94.29   10.50
  -4  -3  -8  115.39   10.80
  -4  -3  -8  109.99   14.20
   4   3   8  107.69   10.70
   4   3   8  116.69   10.10
   4   3   8   88.99    9.60
  -4  -4  -8  748.43   46.20
  -4  -4  -8  857.01   39.00
  -4  -4  -8  895.11   40.80
  -4  -4  -8  949.80   46.10
  -4  -4  -8  981.70   42.70
   4   4   8  906.41   40.00
   4   4   8  911.31   41.30
   4   4   8  815.22   39.00
  -4  -5  -8   66.69   12.10
  -4  -5  -8   74.99   12.20
  -4  -5  -8   50.89   15.30
  -4  -5  -8    8.40   16.20
   4   5   8   75.39   11.90
   4   5   8   68.49    7.60
  -4  -6  -8  488.85   32.60
  -4  -6  -8  428.16   40.50
  -4  -7  -8   16.10   25.50
  -4  -8  -8  149.49   35.40
  -4   8  -9   -8.00   34.70
  -4   8  -9    6.70   23.60
   4  -8   9   11.40   34.80
  -4   7  -9  323.67   27.30
  -4   7  -9  269.67   35.50
   4  -7   9  229.18   32.90
  -4   6  -9   43.60   23.20
  -4   6  -9   19.10   13.70
   4  -6   9   37.40   21.30
  -4   5  -9  634.24   35.60
  -4   5  -9  745.53   50.99
  -4   5  -9  614.74   49.40
  -4   5  -9  692.33   33.80
   4  -5   9  740.33   58.29
  -4   4  -9   13.60    8.50
  -4   4  -9    8.20   14.20
  -4   4  -9   12.40    7.70
   4  -4   9    4.60   13.80
   4  -4   9   17.50   10.60
  -4   3  -9 1152.18   53.09
  -4   3  -9 1151.98   55.99
  -4   3  -9 1191.88   51.59
   4  -3   9 1247.38   55.99
  -4   2  -9   -1.60    7.50
  -4   2  -9    6.60    4.50
  -4   2  -9    0.40   13.70
   4  -2   9    6.20    8.30
  -4   1  -9 1917.01   80.59
  -4   1  -9 1865.51   76.99
  -4   1  -9 1841.92   83.79
  -4   1  -9 1826.42   79.19
  -4   0  -9   26.50    5.00
  -4   0  -9   32.40    7.60
  -4   0  -9   21.80    8.40
   4   0   9   15.30    9.10
  -4  -1  -9 1866.41   82.79
  -4  -1  -9 1780.12   81.59
  -4  -1  -9 1852.51   77.69
  -4  -1  -9 1910.61   77.19
  -4  -1  -9 2063.39   77.99
  -4  -1  -9 1840.62   81.69
   4   1   9 1679.53   79.59
  -4  -2  -9    6.70   10.20
  -4  -2  -9    2.70    5.70
  -4  -2  -9    2.00    6.40
  -4  -2  -9    0.20   10.60
  -4  -2  -9    0.50    6.10
  -4  -2  -9    6.00    9.50
   4   2   9    5.60    7.70
   4   2   9    7.70    4.70
  -4  -3  -9 1125.69   56.29
  -4  -3  -9 1200.88   52.39
  -4  -3  -9 1252.27   51.39
  -4  -3  -9 1093.79   52.39
   4   3   9 1201.38   51.79
  -4  -4  -9   16.60   14.30
  -4  -4  -9   11.20    9.40
  -4  -4  -9    7.40    8.70
  -4  -4  -9    8.80    7.50
  -4  -4  -9   -8.80   13.60
   4   4   9    8.10    8.00
   4   4   9   16.30    7.20
   4   4   9   18.80    8.50
  -4  -5  -9  717.93   36.30
  -4  -5  -9  670.13   44.10
  -4  -5  -9  587.84   46.60
  -4  -6  -9   10.00   22.30
  -4  -6  -9   26.20   27.20
  -4  -7  -9  217.68   33.30
  -4  -8  -9   -3.30   34.80
  -4   8 -10  161.68   41.70
  -4   8 -10   92.49   28.30
  -4   7 -10   47.80   19.30
  -4   7 -10   80.19   33.50
   4  -7  10   29.30   28.60
  -4   6 -10  215.88   30.70
  -4   6 -10  109.49   17.40
  -4   5 -10  101.09   24.70
  -4   5 -10  127.09   14.60
  -4   5 -10  101.19   21.60
  -4   5 -10  133.59   13.80
  -4   5 -10  121.39   27.80
   4  -5  10  138.99   21.70
  -4   4 -10  518.65   28.50
  -4   4 -10  467.55   36.90
  -4   4 -10  508.25   27.50
   4  -4  10  527.85   34.60
  -4   3 -10   73.09   15.40
  -4   3 -10  100.99   12.80
  -4   3 -10  112.69   10.20
   4  -3  10  126.59   16.20
  -4   2 -10  902.81   42.50
  -4   2 -10  802.62   48.20
  -4   2 -10  817.62   37.70
  -4   2 -10  904.51   43.80
   4  -2  10  916.21   43.10
  -4   1 -10  220.18   19.10
  -4   1 -10  247.28   26.30
  -4   1 -10  221.98   19.00
  -4   1 -10  192.78   12.90
  -4   0 -10  691.23   35.40
  -4   0 -10  635.44   29.20
  -4   0 -10  645.74   32.40
  -4   0 -10  660.83   38.30
  -4  -1 -10  195.88   21.70
  -4  -1 -10  238.38   13.80
  -4  -1 -10  235.18   16.60
  -4  -1 -10  227.68   21.60
  -4  -1 -10  243.78   22.40
  -4  -1 -10  222.38   16.70
   4   1  10  206.08   18.10
  -4  -2 -10  845.52   45.10
  -4  -2 -10  895.21   39.30
  -4  -2 -10  890.71   39.20
  -4  -2 -10  830.42   43.00
  -4  -2 -10  872.51   38.70
   4   2  10  790.32   40.50
  -4  -3 -10   85.79   10.50
  -4  -3 -10   80.29   10.20
  -4  -3 -10   83.79   16.90
  -4  -3 -10   86.49   12.50
   4   3  10   90.89    9.10
   4   3  10   87.39   11.10
  -4  -4 -10  506.85   28.60
  -4  -4 -10  477.65   41.00
   4   4  10  493.75   29.40
  -4  -5 -10  136.79   23.80
  -4  -5 -10  180.58   23.80
  -4  -5 -10   93.99   25.30
  -4  -7 -10   57.79   31.40
  -4  -8 -10   86.49   40.80
  -4   7 -11  170.18   40.00
  -4   7 -11  149.79   23.70
   4  -7  11  174.68   34.00
  -4   6 -11   20.60   25.60
  -4   6 -11   -0.60   14.80
   4  -6  11    9.40   22.20
  -4   5 -11  279.67   34.10
  -4   5 -11  312.77   35.70
  -4   5 -11  287.57   27.40
   4  -5  11  339.47   31.80
  -4   4 -11   22.50   19.60
  -4   4 -11  -12.10   24.30
  -4   4 -11    4.90   10.60
  -4   4 -11   22.50    9.00
   4  -4  11   -2.00   15.60
  -4   3 -11  991.80   52.49
  -4   3 -11  993.90   47.90
   4  -3  11 1040.90   51.09
  -4   2 -11   78.49   13.30
  -4   2 -11   75.79    7.60
  -4   2 -11   52.39    8.10
  -4   2 -11   87.09   15.10
  -4   2 -11   64.19   21.10
  -4   1 -11  873.41   36.90
  -4   1 -11  885.11   43.30
  -4   1 -11  785.02   46.80
  -4   1 -11  811.02   44.40
  -4   0 -11   35.40   16.40
  -4   0 -11   18.00   11.00
  -4   0 -11   12.90   15.40
  -4   0 -11    8.50    5.10
  -4   0 -11    7.10    9.70
  -4   0 -11   23.70   10.10
  -4  -1 -11  867.11   46.20
  -4  -1 -11  843.32   40.50
  -4  -1 -11  845.92   47.70
  -4  -1 -11  935.71   46.10
  -4  -1 -11  848.32   38.00
  -4  -2 -11   74.29   15.10
  -4  -2 -11   71.89   16.00
  -4  -2 -11   86.89   11.20
  -4  -2 -11   56.89   10.40
  -4  -3 -11  968.50   63.39
  -4  -3 -11  898.41   45.90
  -4  -3 -11  852.91   43.50
  -4  -3 -11 1009.00   43.90
  -4  -3 -11  890.51   43.30
   4   3  11 1000.20   40.50
  -4  -4 -11   13.00   22.60
  -4  -4 -11  -11.10   10.90
  -4  -4 -11    0.40   16.20
  -4  -5 -11  389.96   35.70
  -4  -6 -11  -25.40   27.00
  -4   7 -12   21.50   41.30
  -4   7 -12   -2.60   21.70
   4  -7  12    0.00   34.30
  -4   6 -12  220.18   60.29
  -4   6 -12  283.17   36.30
   4  -6  12  259.87   34.50
  -4   5 -12   -1.80   11.60
  -4   5 -12   -1.80   22.00
   4  -5  12   10.70   20.10
  -4   4 -12  412.16   25.50
  -4   4 -12  414.86   35.30
  -4   4 -12  422.16   28.10
   4  -4  12  461.35   36.30
  -4   3 -12    4.00   12.10
  -4   3 -12    2.30   18.40
  -4   3 -12    1.90   25.70
  -4   3 -12    2.40    7.00
   4  -3  12   15.30   15.30
  -4   2 -12  647.54   35.30
  -4   2 -12  558.64   46.00
  -4   2 -12  556.24   28.00
  -4   2 -12  569.64   37.30
  -4   2 -12  613.54   29.00
  -4   1 -12    2.30    5.40
  -4   1 -12  -20.30   18.80
  -4   1 -12    4.40   12.90
  -4   1 -12   -1.00   11.80
  -4   1 -12    9.70   16.80
  -4   0 -12  964.80   59.19
  -4   0 -12 1119.79   52.89
  -4   0 -12 1162.48   47.80
  -4   0 -12 1106.29   55.49
  -4   0 -12 1213.28   59.59
  -4   0 -12 1207.18   56.29
  -4  -1 -12   15.60   10.40
  -4  -1 -12    5.60   17.80
  -4  -1 -12   -6.80   10.30
  -4  -1 -12    4.40   13.90
  -4  -1 -12   -3.90    5.80
  -4  -1 -12   -7.50   16.30
  -4  -2 -12  563.24   32.50
  -4  -2 -12  627.14   32.80
  -4  -2 -12  563.44   46.70
  -4  -2 -12  636.14   29.60
  -4  -2 -12  641.34   43.60
  -4  -2 -12  585.24   38.50
  -4  -3 -12  -16.20   23.50
  -4  -3 -12  -19.00   10.80
  -4  -3 -12    1.80   18.20
  -4  -4 -12  405.16   37.50
  -4  -5 -12    1.90   24.20
  -4  -6 -12  211.28   35.20
  -4  -7 -12    8.60   39.80
  -4   6 -13    8.60   17.60
  -4   6 -13    1.80   36.40
  -4   5 -13  120.59   16.50
  -4   5 -13  133.29   31.60
   4  -5  13  127.49   27.00
  -4   4 -13  -19.40   26.40
  -4   4 -13   -6.60   23.10
  -4   4 -13   -3.60    9.30
   4  -4  13    1.20   20.60
  -4   3 -13  320.97   30.40
  -4   3 -13  271.17   18.50
  -4   3 -13  312.87   27.30
  -4   3 -13  280.77   20.10
  -4   2 -13   27.30   26.90
  -4   2 -13   -4.80    5.50
  -4   2 -13   12.90    7.10
  -4   2 -13   15.00   17.70
  -4   2 -13   15.20   19.40
  -4   2 -13    6.30   13.80
  -4   1 -13  297.37   28.60
  -4   1 -13  248.08   31.40
  -4   1 -13  337.67   29.70
  -4   1 -13  321.07   28.60
  -4   1 -13  306.97   28.80
  -4   0 -13   11.70   20.70
  -4   0 -13    3.50   12.70
  -4   0 -13    6.20    5.20
  -4   0 -13   10.00   22.30
  -4   0 -13  -13.20   14.50
  -4   0 -13   -1.40   13.60
  -4  -1 -13  315.47   30.20
  -4  -1 -13  292.87   25.00
  -4  -1 -13  308.57   31.10
  -4  -1 -13  252.87   28.70
  -4  -1 -13  295.07   16.90
  -4  -2 -13    8.20    7.60
  -4  -2 -13    5.30   16.60
  -4  -2 -13   -8.00   12.10
  -4  -2 -13   15.20   23.40
  -4  -3 -13  296.27   31.00
  -4  -4 -13   -7.00   23.30
  -4  -5 -13   96.99   28.50
  -4  -6 -13   11.60   34.40
   4  -6  14   54.79   34.50
  -4   5 -14   20.80   14.70
  -4   5 -14   -4.70   30.50
   4  -5  14   18.80   29.80
  -4   4 -14  141.09   14.70
  -4   4 -14  140.99   29.20
  -4   3 -14   47.70   17.20
  -4   3 -14   41.30   25.80
  -4   3 -14   40.60    9.90
  -4   3 -14   21.80   24.60
  -4   2 -14  243.28   28.20
  -4   2 -14  246.88   29.10
  -4   2 -14  255.77   24.00
  -4   2 -14  151.28   60.69
  -4   2 -14  228.68   14.00
  -4   2 -14  188.98   15.00
  -4   1 -14   57.99   26.30
  -4   1 -14   48.20   29.60
  -4   1 -14   43.10   17.70
  -4   1 -14   63.49   20.70
  -4   0 -14  295.47   27.20
  -4   0 -14  221.38   30.30
  -4   0 -14  220.18   32.00
  -4   0 -14  225.68   22.20
  -4  -1 -14   21.40   24.80
  -4  -1 -14   37.10    7.00
  -4  -1 -14   60.19   20.00
  -4  -1 -14   25.40   26.80
  -4  -2 -14  230.28   28.30
  -4  -2 -14  236.08   17.70
  -4  -3 -14   43.90   25.00
  -4  -4 -14  174.38   32.10
  -4  -5 -14   16.10   30.10
  -4   5 -15   24.20   39.70
  -4   5 -15   -2.30   16.10
  -4   4 -15   24.60   38.80
  -4   3 -15   46.40   24.70
  -4   3 -15   93.79   10.80
  -4   2 -15   14.80   38.20
  -4   2 -15   22.00   19.50
  -4   1 -15   36.40   40.50
  -4   1 -15   89.89   21.80
  -4   1 -15   76.09   20.70
  -4   1 -15  121.69   30.70
  -4   0 -15    2.00   31.60
  -4   0 -15   13.70   19.20
  -4  -2 -15   13.10   23.30
  -4  -3 -15   89.79   31.30
  -4  -4 -15   -3.90   28.90
  -4  -5 -15  -22.30   38.50
  -4   4 -16  149.09   40.80
  -4   4 -16  114.89   15.20
  -4   2 -16  156.68   31.50
  -4   2 -16  131.79   30.80
  -4   1 -16   33.70   23.20
  -4   0 -16  328.87   32.90
  -4   0 -16  274.47   32.00
  -4  -1 -16   19.50   24.00
  -4  -2 -16  107.69   27.40
  -4  -3 -16  -13.00   31.40
  -4  -4 -16   79.29   41.10
  -4   3 -17  190.88   42.00
  -4   1 -17   71.79   27.10
  -4   1 -17  132.59   32.50
  -4   0 -17  -11.60   26.60
  -4  -1 -17  167.28   49.40
  -4  -2 -17    8.60   32.40
  -4  -3 -17   97.69   43.10
  -4   2 -18   72.69   36.80
  -4   0 -18  106.79   33.70
  -4  -1 -18   21.40   34.00
   5  -1 -18   -2.70   42.30
   5   0 -18  110.09   38.40
   5   1 -18   22.20   39.00
   5  -2 -17  -15.40   34.70
   5  -1 -17    9.40   31.60
   5   0 -17    3.70   31.30
   5   2 -17    6.70   31.00
   5   2 -17    1.00   34.80
   5   3 -17  -42.70   40.30
   5   3 -17  -26.60   33.90
   5  -3 -16   60.19   33.60
   5  -2 -16   43.70   30.10
   5  -1 -16  112.29   29.20
   5   0 -16   79.59   22.80
   5   0 -16   41.60   26.90
   5   1 -16  100.59   29.70
   5   1 -16  132.49   26.60
   5   2 -16   61.59   26.50
   5   2 -16  122.49   32.30
   5   3 -16   90.69   47.10
   5   3 -16   44.30   36.00
   5   4 -16   44.30   31.40
   5   4 -16   54.69   14.20
   5   4 -16   51.09   37.90
   5  -4 -15   45.50   31.80
   5  -3 -15   25.80   46.90
   5  -2 -15   99.79   26.50
   5  -1 -15  164.18   26.60
   5   0 -15   80.89   22.60
   5   0 -15   86.49   24.80
   5   1 -15   77.39   28.40
   5   1 -15  120.19   19.90
   5   1 -15  171.78   24.10
   5   2 -15  126.99   38.70
   5   2 -15  160.88   29.40
   5   3 -15   71.09   31.20
   5   3 -15   36.80   25.80
   5   3 -15   52.49   10.70
   5   4 -15   73.59   14.10
   5   4 -15   50.29   33.40
   5   5 -15   52.19   19.50
   5   5 -15   88.89   43.00
   5  -5 -14   81.29   32.20
   5  -4 -14  169.78   33.90
   5  -3 -14   74.19   25.00
   5  -2 -14  230.78   28.30
   5  -1 -14  180.18   19.70
   5  -1 -14  188.78   24.70
   5  -1 -14  206.38   26.20
   5  -1 -14  156.78   29.60
   5   0 -14  153.28   29.70
   5   0 -14  125.29   22.10
   5   0 -14  124.09   22.70
   5   0 -14  151.68   20.10
   5   0 -14  148.19   21.30
   5   1 -14  134.89   27.10
   5   1 -14  184.28   23.40
   5   1 -14  188.58   20.20
   5   1 -14  200.88   35.10
   5   1 -14  191.48   24.30
   5   2 -14  266.67   26.80
   5   2 -14  220.08   28.80
   5   2 -14  190.08   29.90
   5   2 -14  209.18   15.80
   5   3 -14   79.19   11.20
   5   3 -14   59.09   27.00
   5   3 -14   99.69   26.70
   5   4 -14  145.49   15.70
   5   4 -14  119.69   27.40
   5   5 -14  113.89   18.30
   5   5 -14   85.59   31.80
   5  -6 -13   15.70   32.00
   5  -4 -13   17.80   22.70
   5  -3 -13   46.40   20.80
   5  -2 -13   10.30   17.90
   5  -2 -13   22.20   18.60
   5  -1 -13  135.59   18.90
   5  -1 -13  127.89   15.90
   5  -1 -13  118.39   20.90
   5  -1 -13  165.88   43.40
   5   0 -13   21.50   22.00
   5   0 -13    3.90   17.50
   5   0 -13   19.10   13.70
   5   0 -13   24.30   15.40
   5   0 -13   18.70   16.50
   5   1 -13  120.79   21.30
   5   1 -13   84.29   21.30
   5   1 -13  178.78   26.60
   5   1 -13  182.08   18.40
   5   1 -13  155.68   19.80
   5   2 -13   -0.50   11.50
   5   2 -13   14.90   24.40
   5   2 -13  -23.20   18.80
   5   2 -13   -4.30   15.10
   5   2 -13   -1.70   21.50
   5   2 -13    7.00    6.80
   5   3 -13   53.09   10.00
   5   3 -13   48.10   18.20
   5   4 -13   -8.90   10.50
   5   4 -13  -26.60   21.20
   5   5 -13   61.99   25.30
   5   5 -13   79.09   16.10
   5   6 -13   18.40   32.60
   5   6 -13   14.80   18.60
  -5   6  12   22.60   53.79
   5  -6 -12   56.29   28.40
  -5   5  12   29.00   24.40
   5  -5 -12   19.90   23.00
  -5   4  12  141.09   33.50
  -5   4  12   54.29   22.20
   5  -4 -12   51.29   21.20
  -5   3  12  149.29   21.50
   5  -3 -12  133.39   23.10
   5  -3 -12  112.29   25.20
  -5   2  12  114.39   19.70
   5  -2 -12  152.88   20.30
   5  -2 -12   86.79   14.70
   5  -2 -12  118.69   22.30
   5  -2 -12  125.39   13.10
   5  -1 -12   77.79   14.70
   5  -1 -12  134.89   14.70
   5  -1 -12  126.59   17.80
   5  -1 -12  100.09   17.40
   5   0 -12  160.68   17.00
   5   0 -12  172.18   22.80
   5   0 -12  147.19   19.80
   5   0 -12  128.69   18.00
   5   0 -12  166.38   17.30
   5   1 -12   99.29   20.60
   5   1 -12  141.09   19.90
   5   1 -12  120.59   14.80
   5   1 -12  132.19   16.30
   5   1 -12  108.19    9.30
   5   2 -12  107.39   13.30
   5   2 -12  118.49   10.20
   5   2 -12   81.09   23.80
   5   2 -12  112.99   13.20
   5   2 -12   92.89   18.70
   5   2 -12  105.39   17.90
   5   3 -12  136.99   27.80
   5   3 -12  129.69   19.70
   5   3 -12  139.59   12.40
   5   4 -12   78.19   12.40
   5   4 -12   94.09   22.20
   5   5 -12   34.70   13.30
   5   5 -12   29.20   21.80
   5   6 -12   46.70   35.90
   5   6 -12   41.30   19.40
  -5   7  11   -9.00   31.30
   5  -7 -11    4.80   31.60
  -5   6  11   32.00   24.10
  -5   5  11   19.00   23.20
   5  -5 -11   39.70   21.00
  -5   4  11  157.28   15.50
  -5   4  11  181.98   24.90
   5  -4 -11  139.69   24.50
  -5   3  11   -8.50   18.10
  -5   3  11   49.30    8.20
   5  -3 -11   34.30   18.80
   5  -3 -11   55.09   17.00
   5  -3 -11   67.99    8.30
  -5   2  11  250.47   25.30
   5  -2 -11  239.88   22.40
   5  -2 -11  222.18   20.90
   5  -2 -11  224.98   19.60
  -5   1  11   82.19   14.40
   5  -1 -11  113.29   16.60
   5  -1 -11  100.59   13.40
   5  -1 -11  104.29   15.20
   5  -1 -11  105.19   12.30
   5   0 -11  257.07   22.30
   5   0 -11  222.68   21.20
   5   0 -11  287.57   21.50
   5   0 -11  260.47   23.60
   5   1 -11   87.99    8.40
   5   1 -11   88.29   17.30
   5   1 -11   98.89   12.40
   5   1 -11   96.19   14.70
   5   1 -11   84.09   15.20
   5   2 -11  249.58   15.70
   5   2 -11  224.08   18.00
   5   2 -11  243.68   24.30
   5   2 -11  217.78   18.20
   5   2 -11  308.07   27.90
   5   2 -11  252.57   22.60
   5   3 -11   70.19    9.10
   5   3 -11   44.40   21.80
   5   3 -11   62.49    9.20
   5   4 -11  160.68   14.90
   5   4 -11  188.38   28.90
   5   4 -11  147.19   21.20
   5   5 -11   -6.00   24.40
   5   5 -11   36.70   16.20
   5   6 -11   86.39   17.60
   5   6 -11   80.99   26.10
   5   7 -11   38.30   35.00
   5   7 -11   17.90   19.70
   5  -8 -10   73.79   38.80
  -5   7  10  148.59   53.29
   5  -7 -10   79.19   29.70
  -5   6  10  209.28   30.20
   5  -6 -10  236.48   29.50
  -5   5  10  313.97   34.40
  -5   5  10  269.37   28.40
   5  -5 -10  266.57   27.50
  -5   4  10  578.34   39.30
  -5   4  10  560.64   34.20
   5  -4 -10  647.04   38.90
  -5   3  10  380.96   29.10
  -5   3  10  346.67   19.90
  -5   3  10  375.36   30.30
   5  -3 -10  343.97   17.40
   5  -3 -10  276.97   17.80
   5  -3 -10  291.97   27.80
   5  -3 -10  328.97   27.50
  -5   2  10 1001.30   48.50
   5  -2 -10  927.71   48.00
   5  -2 -10  996.50   49.00
   5  -2 -10  959.10   43.30
  -5   1  10  646.04   35.00
   5  -1 -10  637.64   31.60
   5  -1 -10  541.85   40.50
   5  -1 -10  668.33   36.00
  -5   0  10  881.81   40.40
   5   0 -10  867.01   44.40
   5   0 -10  812.32   42.40
   5   0 -10  743.53   39.00
   5   0 -10  776.42   39.80
   5   1 -10  617.44   29.00
   5   1 -10  647.34   36.50
   5   1 -10  617.64   37.90
   5   1 -10  685.23   34.80
   5   1 -10  622.94   31.70
   5   2 -10  952.40   42.90
   5   2 -10 1006.80   48.60
   5   2 -10  940.21   42.40
   5   3 -10  372.56   20.40
   5   3 -10  336.57   17.60
   5   3 -10  363.36   26.80
   5   3 -10  327.17   18.40
   5   4 -10  555.14   36.90
   5   4 -10  604.24   31.30
  -5  -5  10  249.48   23.20
   5   5 -10  274.27   22.60
   5   5 -10  239.08   27.20
  -5  -6  10  286.87   34.30
   5   6 -10  217.98   28.90
   5   6 -10  257.67   23.60
  -5  -7  10   50.29   39.80
   5   7 -10   83.99   23.10
   5   8 -10   89.79   46.10
  -5   8   9   24.30   33.70
  -5   7   9  226.68   33.10
   5  -7  -9  262.37   32.70
  -5   6   9    9.80   26.10
  -5   6   9   -2.60   22.50
   5  -6  -9   18.90   20.10
  -5   5   9  646.74   42.50
   5  -5  -9  631.94   42.00
   5  -5  -9  639.04   41.80
  -5   4   9    0.50    9.50
  -5   4   9   -6.50   14.00
  -5   4   9  -18.60   16.20
   5  -4  -9   13.50   14.00
  -5   3   9  766.82   34.80
  -5   3   9  766.82   40.40
  -5   3   9  793.72   41.50
   5  -3  -9  728.03   32.60
   5  -3  -9  752.62   40.50
   5  -3  -9  708.33   32.50
  -5   2   9    4.00    5.20
  -5   2   9   34.00   13.30
  -5   2   9   13.70   10.40
  -5   2   9    2.90    5.40
   5  -2  -9    9.10   11.00
   5  -2  -9    8.20    6.30
   5  -2  -9   -0.60   10.90
  -5   1   9 1663.13   69.69
   5  -1  -9 1546.05   68.39
   5  -1  -9 1512.65   69.69
   5  -1  -9 1512.05   66.99
  -5   0   9   89.89   10.70
   5   0  -9   61.79   10.20
   5   0  -9   79.69   12.30
   5   0  -9   61.49    6.80
   5   0  -9   64.69    9.90
   5   1  -9 1567.14   64.59
   5   1  -9 1597.74   69.49
   5   1  -9 1475.05   69.49
   5   1  -9 1595.54   68.59
   5   1  -9 1478.15   65.89
   5   2  -9   -4.30    5.70
   5   2  -9    2.20    9.60
   5   2  -9    1.00   10.70
   5   2  -9    1.00    5.20
  -5  -3   9  784.42   32.70
   5   3  -9  732.93   32.30
   5   3  -9  724.63   31.80
   5   3  -9  727.63   40.50
   5   3  -9  759.72   35.10
  -5  -4   9    2.20    7.20
   5   4  -9    2.10   13.70
   5   4  -9    3.50    7.70
  -5  -5   9  671.23   33.20
  -5  -5   9  611.34   41.90
   5   5  -9  640.84   35.60
   5   5  -9  675.13   41.30
   5   6  -9    4.00   13.80
   5   6  -9    2.70   32.90
  -5  -7   9  159.98   35.20
   5   7  -9  278.57   35.20
   5   7  -9  200.48   24.00
  -5  -8   9   56.39   39.90
   5   8  -9   -9.80   22.60
   5   8  -9   20.70   33.90
   5  -8  -8  -33.50   29.20
  -5   7   8   19.10   24.30
  -5   6   8   14.00   23.60
  -5   6   8   60.19   20.00
   5  -6  -8   52.79   19.40
  -5   5   8   22.70   14.80
  -5   5   8  -21.50   16.80
   5  -5  -8   -9.90   14.80
  -5   4   8   77.69   10.70
  -5   4   8   61.29   16.00
  -5   4   8   74.09   15.80
   5  -4  -8   65.29   14.60
  -5   3   8  142.09   12.40
  -5   3   8  174.38   17.80
  -5   3   8  118.29   15.60
   5  -3  -8  117.29    9.50
   5  -3  -8  117.29   15.30
   5  -3  -8  134.19    9.30
  -5   2   8  132.39   11.20
  -5   2   8  122.99   14.50
  -5   2   8  125.29   15.30
  -5   2   8  130.59   10.40
   5  -2  -8  135.49   11.30
   5  -2  -8  148.29   14.10
   5  -2  -8  133.39   14.20
  -5   1   8   20.20    8.70
  -5   1   8   29.40    4.20
  -5   1   8   23.40    4.30
   5  -1  -8   13.20    9.20
   5  -1  -8   35.20    7.10
  -5   0   8  453.05   25.10
   5   0  -8  431.76   24.00
   5   0  -8  472.05   26.70
   5   0  -8  474.35   22.00
   5   0  -8  496.55   25.00
  -5  -1   8   15.00    6.60
   5   1  -8   22.30    9.90
   5   1  -8   21.20    9.00
   5   1  -8   27.40    8.80
   5   1  -8   38.30    6.80
   5   1  -8   22.00    5.00
  -5  -2   8  130.29    8.90
   5   2  -8  126.09   15.40
   5   2  -8  107.19   10.20
   5   2  -8  141.19   10.30
   5   2  -8  125.79   13.80
  -5  -3   8  145.99   11.40
   5   3  -8  152.08   12.80
   5   3  -8  138.99    8.70
   5   3  -8  148.49    8.20
   5   3  -8  108.89   14.40
   5   4  -8   47.60   13.70
   5   4  -8   68.59    9.80
  -5  -5   8   31.80   17.40
   5   5  -8   17.50   15.50
  -5  -6   8   71.79   21.70
   5   6  -8   87.99   22.20
   5   6  -8   34.90   12.90
  -5  -7   8   39.80   27.90
   5   7  -8   22.80   17.30
   5   7  -8   27.50   25.10
  -5  -8   8   24.30   34.90
   5   8  -8   10.10   24.40
  -5   9   7  100.59   40.40
   5  -9  -7   84.79   42.20
  -5   8   7   13.20   29.40
   5  -8  -7    1.70   27.70
  -5   7   7  184.68   41.00
   5  -7  -7  266.77   30.40
  -5   6   7  134.89   25.90
  -5   6   7  102.79   20.10
   5  -6  -7  160.98   21.50
   5  -6  -7  100.79   19.80
  -5   5   7  503.95   34.90
  -5   5   7  520.65   30.30
   5  -5  -7  530.55   34.50
  -5   4   7  249.08   23.50
  -5   4   7  270.77   19.20
  -5   4   7  260.07   24.70
   5  -4  -7  209.48   20.20
  -5   3   7 1326.57   61.89
  -5   3   7 1421.26   62.39
  -5   3   7 1349.36   57.79
   5  -3  -7 1335.37   61.59
   5  -3  -7 1316.17   55.59
  -5   2   7  331.37   22.00
  -5   2   7  343.77   23.00
  -5   2   7  334.97   17.50
  -5   2   7  335.77   17.20
  -5   2   7  342.77   17.90
   5  -2  -7  307.77   20.00
   5  -2  -7  345.37   17.30
   5  -2  -7  322.97   20.90
  -5   1   7 1367.86   58.89
  -5   1   7 1341.17   60.39
  -5   1   7 1391.36   56.69
  -5   1   7 1352.86   57.19
  -5   1   7 1397.06   60.99
   5  -1  -7 1372.06   59.69
   5  -1  -7 1379.16   58.49
   5  -1  -7 1393.36   60.69
  -5   0   7  982.90   45.40
  -5   0   7 1017.80   41.70
  -5   0   7  974.90   41.90
   5   0  -7 1034.00   43.30
   5   0  -7 1034.70   44.50
   5   0  -7 1042.70   46.50
   5   0  -7  985.00   47.00
  -5  -1   7 1380.96   61.29
  -5  -1   7 1362.16   56.79
  -5  -1   7 1359.66   58.89
   5   1  -7 1449.65   61.09
   5   1  -7 1363.76   61.19
   5   1  -7 1435.36   58.19
   5   1  -7 1343.07   58.19
  -5  -2   7  324.27   16.30
  -5  -2   7  342.57   21.80
   5   2  -7  357.96   21.80
   5   2  -7  298.27   22.70
   5   2  -7  317.77   15.90
   5   2  -7  342.17   17.50
  -5  -3   7 1387.06   57.89
   5   3  -7 1350.06   62.39
   5   3  -7 1375.86   62.29
   5   3  -7 1352.06   58.99
  -5  -4   7  227.38   22.00
   5   4  -7  251.17   21.40
   5   4  -7  250.67   17.80
   5   4  -7  221.48   21.90
  -5  -5   7  437.76   33.20
   5   5  -7  533.45   29.90
   5   5  -7  533.65   34.90
  -5  -6   7   91.69   22.40
  -5  -6   7  101.79   15.40
   5   6  -7  110.79   21.50
   5   6  -7   77.19   22.80
   5   6  -7  110.29   16.40
  -5  -7   7  222.48   31.20
   5   7  -7  217.48   41.50
   5   7  -7  203.78   21.30
   5   8  -7   43.90   29.50
   5   8  -7    9.90   19.50
   5   9  -7  114.59   40.80
   5   9  -7   34.00   29.10
  -5   9   6   95.49   37.60
   5  -9  -6   94.19   39.60
  -5   8   6  193.78   31.50
   5  -8  -6  265.37   35.20
  -5   7   6  278.87   29.50
   5  -7  -6  266.67   29.60
  -5   6   6  597.44   39.70
  -5   5   6  398.06   32.10
  -5   5   6  492.65   31.80
   5  -5  -6  465.45   31.30
  -5   4   6 1435.66   61.69
  -5   4   6 1247.48   61.49
   5  -4  -6 1388.36   61.59
   5  -4  -6 1240.68   59.59
  -5   3   6 1021.80   46.70
  -5   3   6  952.20   40.50
  -5   3   6  995.10   46.40
  -5   3   6  977.50   46.30
   5  -3  -6  960.50   45.40
   5  -3  -6  968.50   40.80
   5  -3  -6  966.90   46.30
  -5   2   6 2551.74  105.39
  -5   2   6 2590.84  107.69
  -5   2   6 2539.55  108.49
  -5   2   6 2582.44  108.79
  -5   2   6 2592.44  105.69
   5  -2  -6 2617.94  107.89
   5  -2  -6 2643.34  105.39
   5  -2  -6 2531.45  108.39
  -5   1   6 1015.70   47.00
  -5   1   6 1016.90   43.10
  -5   1   6 1063.49   43.70
  -5   1   6 1000.10   44.60
  -5   1   6  991.90   45.80
   5  -1  -6 1066.39   44.50
   5  -1  -6 1010.00   45.40
   5  -1  -6 1063.49   46.40
  -5   0   6 3484.15  142.79
  -5   0   6 3435.86  140.79
  -5   0   6 3484.25  143.09
   5   0  -6 3335.07  143.49
   5   0  -6 3520.55  142.19
   5   0  -6 3479.05  141.59
   5   0  -6 3675.13  143.09
  -5  -1   6 1085.29   44.60
  -5  -1   6  975.10   43.20
  -5  -1   6 1033.70   46.80
   5   1  -6 1043.30   43.90
   5   1  -6 1057.99   46.60
   5   1  -6  969.90   46.70
   5   1  -6 1038.30   44.10
   5   1  -6 1066.39   47.20
  -5  -2   6 2630.04  104.99
  -5  -2   6 2586.54  109.19
  -5  -2   6 2562.74  105.89
   5   2  -6 2663.13  108.89
   5   2  -6 2465.05  104.39
   5   2  -6 2574.34  106.19
   5   2  -6 2617.14  110.99
  -5  -3   6  902.11   45.80
  -5  -3   6  996.50   42.30
   5   3  -6  967.40   43.00
   5   3  -6  986.00   46.20
   5   3  -6  957.60   46.40
  -5  -4   6 1321.77   63.09
   5   4  -6 1372.56   59.89
   5   4  -6 1410.76   62.59
   5   4  -6 1308.37   61.99
  -5  -5   6  178.78   17.10
  -5  -6   6  615.14   41.30
  -5  -6   6  671.93   36.90
   5   6  -6  639.84   44.20
   5   6  -6  696.43   37.60
   5   6  -6  597.34   44.00
  -5  -7   6  233.68   29.40
   5   7  -6  160.98   19.40
   5   7  -6  259.77   27.70
  -5  -8   6  183.58   34.50
   5   8  -6  229.18   27.10
   5   8  -6  178.68   30.50
  -5  -9   6   70.29   44.40
   5   9  -6  118.29   36.80
   5   9  -6  134.69   38.30
  -5   9   5   32.70   33.90
   5  -9  -5   10.90   34.90
  -5   8   5   -8.70   27.20
   5  -8  -5   -2.30   26.10
  -5   7   5   88.79   21.30
  -5   7   5   33.50   25.70
   5  -7  -5   85.39   20.90
   5  -7  -5  114.29   22.10
  -5   6   5   -7.20   14.50
   5  -6  -5   -4.10   15.30
   5  -6  -5   -6.60   14.30
  -5   5   5  198.08   19.70
  -5   5   5  244.88   20.20
  -5   5   5  239.08   21.80
   5  -5  -5  233.68   21.90
   5  -5  -5  226.78   20.80
  -5   4   5    1.30    9.80
  -5   4   5   -2.40    5.70
  -5   4   5    8.30    9.20
   5  -4  -5    8.40   10.10
   5  -4  -5    5.80    8.70
  -5   3   5  151.68    8.90
  -5   3   5  160.48   14.30
  -5   3   5  161.48   14.30
   5  -3  -5  150.18    9.30
   5  -3  -5  134.99   13.30
   5  -3  -5  140.69   13.80
  -5   2   5   10.20    5.00
  -5   2   5   14.00    4.30
  -5   2   5   10.90    7.80
  -5   2   5    8.30    6.10
  -5   2   5   19.60    4.30
   5  -2  -5   18.50    4.40
   5  -2  -5    4.60    5.70
   5  -2  -5   20.90    7.30
  -5   1   5  222.88   12.70
  -5   1   5  209.48   12.00
  -5   1   5  215.18   11.20
  -5   1   5  208.68   14.60
  -5   1   5  203.88   13.90
   5  -1  -5  217.18   12.40
   5  -1  -5  192.18   13.90
   5  -1  -5  226.48   13.60
  -5   0   5    2.30    4.30
  -5   0   5    2.80    3.00
  -5   0   5    6.50    4.90
   5   0  -5    4.70    4.70
   5   0  -5    3.40    3.80
   5   0  -5    3.60    5.80
   5   0  -5    5.20    4.10
  -5  -1   5  224.08   15.00
  -5  -1   5  207.98   11.80
  -5  -1   5  226.48   12.30
   5   1  -5  225.18   12.30
   5   1  -5  219.98   11.70
   5   1  -5  214.68   15.90
  -5  -2   5   10.90    4.40
  -5  -2   5   12.70    3.30
  -5  -2   5   10.80    7.50
   5   2  -5    7.60    7.40
   5   2  -5    9.90    4.20
   5   2  -5   17.50    6.60
   5   2  -5   12.80    2.80
  -5  -3   5  168.28   11.90
  -5  -3   5  145.29   14.80
  -5  -3   5  139.79   15.30
   5   3  -5  156.28   12.40
   5   3  -5  149.09   16.60
   5   3  -5  166.48   15.70
  -5  -4   5    0.00   10.40
  -5  -4   5    1.10    6.80
  -5  -4   5    3.10   10.80
   5   4  -5   11.00   10.00
   5   4  -5    6.00   10.70
   5   4  -5    1.20    6.30
  -5  -5   5  216.88   21.50
  -5  -5   5  234.58   18.90
   5   5  -5  170.08   18.70
   5   5  -5  198.98   20.30
   5   5  -5  232.58   19.40
  -5  -6   5   -4.80   11.20
  -5  -6   5  -20.50   15.90
   5   6  -5    9.60   11.00
   5   6  -5   -5.90   14.10
  -5  -7   5   77.99   18.30
  -5  -7   5   92.59   22.60
   5   7  -5   65.79   28.00
   5   7  -5   71.99   20.40
   5   7  -5  116.19   18.70
  -5  -8   5   14.40   28.50
   5   8  -5   -3.20   17.80
  -5  -9   5   54.09   39.80
   5   9  -5   12.60   36.70
   5  -9  -4   -1.50   35.50
  -5   8   4  -21.00   21.60
   5  -8  -4   12.50   26.10
  -5   7   4   -6.30   21.70
  -5   7   4   -3.80   17.10
   5  -7  -4   -7.10   18.80
   5  -7  -4  -16.80   18.60
  -5   6   4    0.90    5.00
  -5   6   4    2.20   16.90
  -5   6   4   10.90   13.80
  -5   6   4   13.10   10.90
   5  -6  -4   -2.00   12.60
   5  -6  -4   12.10   15.10
  -5   5   4    5.30    4.50
  -5   5   4    5.00   10.10
  -5   5   4   13.70   13.40
  -5   5   4    0.10    4.30
  -5   5   4    2.40    8.90
   5  -5  -4   10.90   10.90
   5  -5  -4   13.90   10.90
  -5   4   4    4.30    8.40
  -5   4   4   15.50    4.10
  -5   4   4    2.30    9.30
  -5   4   4   -0.50    6.20
   5  -4  -4   17.30    9.20
   5  -4  -4   25.10   10.30
  -5   3   4   23.70    7.20
  -5   3   4   16.70    4.10
  -5   3   4   16.70    7.90
   5  -3  -4   23.90    6.90
   5  -3  -4   27.60    4.50
   5  -3  -4   15.50    7.90
  -5   2   4   82.39    9.20
  -5   2   4   90.29    7.90
  -5   2   4   64.19    9.00
  -5   2   4   79.39    7.20
   5  -2  -4   88.59    7.80
   5  -2  -4   71.09    7.90
   5  -2  -4   87.49    9.30
  -5   1   4    6.90    3.50
  -5   1   4    2.50    5.20
  -5   1   4    1.80    3.80
  -5   1   4    7.70    4.70
   5  -1  -4    0.20    4.80
   5  -1  -4   -1.80    3.40
   5  -1  -4    0.60    4.20
  -5   0   4   34.90    5.60
  -5   0   4   41.00    5.20
  -5   0   4   33.70    4.20
   5   0  -4   31.00    5.00
   5   0  -4   43.60    5.00
   5   0  -4   33.20    5.70
   5   0  -4   33.10    4.60
  -5  -1   4    8.60    3.50
  -5  -1   4   -0.40    3.00
  -5  -1   4   -0.60    5.00
   5   1  -4    1.20    3.20
   5   1  -4    0.00    2.70
   5   1  -4    7.40    4.60
   5   1  -4    3.10    5.20
  -5  -2   4   85.59    7.80
  -5  -2   4   75.69    5.30
  -5  -2   4   72.09    8.70
   5   2  -4   73.99    5.10
   5   2  -4   60.19    8.20
   5   2  -4   85.29    7.60
   5   2  -4   79.49    8.90
  -5  -3   4   16.70    7.90
  -5  -3   4   24.00    6.00
  -5  -3   4   20.90    7.50
   5   3  -4   23.30    8.30
   5   3  -4   19.30    5.70
   5   3  -4   13.80    7.40
  -5  -4   4    6.60    6.50
  -5  -4   4   -2.90    9.10
  -5  -4   4   17.50    9.50
   5   4  -4   -2.00    8.40
   5   4  -4   17.50    8.60
   5   4  -4    3.20    5.50
  -5  -5   4   -1.70   11.60
  -5  -5   4    0.30    8.80
   5   5  -4    5.60    7.70
   5   5  -4    3.80   11.70
   5   5  -4    5.60   10.70
  -5  -6   4  -20.00   13.30
  -5  -6   4    6.60   11.40
   5   6  -4   10.20   13.30
   5   6  -4  -14.30    9.20
   5   6  -4    7.60   13.80
  -5  -7   4   11.70   16.10
  -5  -7   4   18.30   19.40
   5   7  -4    2.80   12.90
   5   7  -4   -5.00   22.70
   5   7  -4  -11.00   16.00
  -5  -8   4  -37.60   25.40
   5   8  -4   15.10   20.10
  -5  -9   4   24.70   35.10
   5  -9  -3  116.69   36.70
  -5   8   3   10.60   21.80
   5  -8  -3   31.50   22.00
  -5   7   3  388.66   32.10
  -5   7   3  381.96   35.70
   5  -7  -3  439.96   36.30
  -5   6   3  208.28   16.80
  -5   6   3  230.68   19.00
  -5   6   3  171.58   19.00
  -5   6   3  196.08   14.60
   5  -6  -3  187.38   21.10
   5  -6  -3  151.48   16.70
  -5   5   3  706.23   35.50
  -5   5   3  642.64   37.80
  -5   5   3  631.94   33.60
   5  -5  -3  688.23   36.70
   5  -5  -3  612.14   33.80
  -5   4   3  272.07   18.60
  -5   4   3  234.38   14.20
  -5   4   3  270.47   16.80
  -5   4   3  258.47   19.40
   5  -4  -3  254.37   20.00
   5  -4  -3  234.38   13.90
   5  -4  -3  237.08   17.50
  -5   3   3 2794.82  118.49
  -5   3   3 2809.12  119.89
  -5   3   3 2966.80  121.19
  -5   3   3 2872.81  121.59
   5  -3  -3 2955.00  120.39
   5  -3  -3 3031.20  118.69
   5  -3  -3 2994.80  121.79
  -5   2   3  110.99   10.50
  -5   2   3   85.79    9.20
  -5   2   3   98.09    7.80
   5  -2  -3   85.19    9.80
   5  -2  -3   95.39    8.20
   5  -2  -3  115.09    9.20
  -5   1   3 2560.44  108.59
  -5   1   3 2670.63  109.79
  -5   1   3 2739.53  108.89
  -5   1   3 2659.03  109.29
   5  -1  -3 2569.94  108.79
   5  -1  -3 2721.43  108.79
   5  -1  -3 2733.53  109.79
  -5   0   3 1080.29   43.80
  -5   0   3 1047.10   42.70
  -5   0   3  968.80   43.20
   5   0  -3 1020.20   42.70
   5   0  -3  982.30   43.30
   5   0  -3  974.00   43.00
   5   0  -3  990.30   42.30
  -5  -1   3 2640.44  109.19
  -5  -1   3 2490.35  107.09
  -5  -1   3 2702.53  107.99
   5   1  -3 2560.64  106.99
   5   1  -3 2780.12  108.19
   5   1  -3 2666.83  109.09
   5   1  -3 2704.73  108.99
  -5  -2   3  120.59   10.60
  -5  -2   3  115.59    6.20
  -5  -2   3   92.19    8.60
   5   2  -3  111.49    6.40
   5   2  -3  114.69    8.80
   5   2  -3  103.39   11.10
   5   2  -3  106.69   10.10
  -5  -3   3 2855.21  120.49
  -5  -3   3 2824.92  121.49
  -5  -3   3 2887.91  121.89
   5   3  -3 3115.09  120.99
   5   3  -3 2919.21  121.39
   5   3  -3 2967.90  121.89
  -5  -4   3  274.07   18.30
  -5  -4   3  266.77   20.10
   5   4  -3  233.78   17.50
   5   4  -3  262.97   17.10
   5   4  -3  182.08   19.60
  -5  -5   3  681.63   34.60
  -5  -5   3  730.63   37.90
  -5  -5   3  649.14   36.00
   5   5  -3  701.73   35.10
   5   5  -3  651.83   36.10
   5   5  -3  654.73   36.30
  -5  -6   3  230.88   23.30
  -5  -6   3  206.38   19.10
   5   6  -3  206.18   22.50
   5   6  -3  236.58   20.80
  -5  -7   3  365.86   33.90
  -5  -7   3  350.06   42.10
   5   7  -3  424.76   32.40
   5   7  -3  368.16   31.50
   5   7  -3  392.36   37.70
   5   8  -3   33.20   21.20
   5   8  -3   27.00   18.10
   5  -9  -2   65.89   33.90
  -5   8   2  222.18   25.60
   5  -8  -2  170.98   28.60
  -5   7   2  166.68   23.60
  -5   7   2  127.49   24.50
  -5   7   2  137.89   19.20
   5  -7  -2  216.58   25.10
  -5   6   2  847.12   38.40
  -5   6   2  797.62   40.10
  -5   6   2  897.11   42.90
  -5   6   2  786.62   42.40
   5  -6  -2  784.22   40.70
   5  -6  -2  777.92   43.80
  -5   5   2  339.27   21.80
  -5   5   2  315.97   22.40
  -5   5   2  352.16   20.50
  -5   5   2  321.07   24.80
   5  -5  -2  327.87   21.30
   5  -5  -2  317.07   24.90
  -5   4   2 1202.18   55.99
  -5   4   2 1192.98   54.39
  -5   4   2 1227.48   53.59
  -5   4   2 1176.38   52.39
   5  -4  -2 1224.48   52.09
   5  -4  -2 1265.67   55.89
   5  -4  -2 1237.98   55.59
  -5   3   2 1157.58   53.39
  -5   3   2 1139.49   51.29
  -5   3   2 1087.79   51.69
  -5   3   2 1236.38   52.89
   5  -3  -2 1358.06   51.39
   5  -3  -2 1219.38   52.19
   5  -3  -2 1233.38   53.49
  -5   2   2 1414.96   58.99
  -5   2   2 1423.76   59.79
  -5   2   2 1325.57   58.79
  -5   2   2 1365.46   60.19
   5  -2  -2 1370.66   59.19
   5  -2  -2 1472.05   60.49
   5  -2  -2 1478.85   59.19
  -5   1   2 1115.79   46.80
  -5   1   2 1061.99   45.90
  -5   1   2 1155.88   46.20
  -5   1   2 1038.90   45.80
   5  -1  -2 1077.29   46.10
   5  -1  -2 1064.59   45.70
   5  -1  -2 1075.19   46.50
  -5   0   2 4090.69  178.28
  -5   0   2 4509.65  178.78
  -5   0   2 4165.48  178.98
  -5   0   2 4661.63  179.28
   5   0  -2 4482.75  178.28
   5   0  -2 4462.95  179.08
   5   0  -2 4485.05  178.98
   5   0  -2 4567.84  178.78
  -5  -1   2 1019.40   43.90
  -5  -1   2 1052.29   45.00
  -5  -1   2 1066.49   45.90
   5   1  -2 1041.60   44.00
   5   1  -2 1119.49   45.80
   5   1  -2 1084.69   45.10
  -5  -2   2 1332.47   58.19
  -5  -2   2 1364.06   60.99
  -5  -2   2 1486.25   60.39
  -5  -2   2 1426.16   60.69
   5   2  -2 1486.25   58.49
   5   2  -2 1447.26   60.49
   5   2  -2 1485.35   61.19
   5   2  -2 1441.66   60.39
  -5  -3   2 1150.18   52.09
  -5  -3   2 1176.68   51.09
  -5  -3   2 1124.89   48.00
  -5  -3   2 1209.08   48.30
   5   3  -2 1245.88   51.49
   5   3  -2 1145.39   51.29
   5   3  -2 1189.38   51.99
  -5  -4   2 1228.18   49.90
  -5  -4   2 1190.18   53.59
  -5  -4   2 1212.88   55.09
  -5  -4   2 1246.88   49.90
  -5  -4   2 1169.08   54.79
   5   4  -2 1244.08   54.69
   5   4  -2 1195.38   54.39
   5   4  -2 1222.38   54.09
  -5  -5   2  332.57   24.00
  -5  -5   2  296.87   23.50
  -5  -5   2  342.77   16.50
  -5  -5   2  335.17   15.70
  -5  -5   2  289.77   21.50
   5   5  -2  320.17   22.20
   5   5  -2  307.47   21.60
   5   5  -2  299.37   23.00
  -5  -6   2  756.72   42.60
  -5  -6   2  843.02   35.10
  -5  -6   2  800.72   44.80
  -5  -6   2  804.32   35.60
   5   6  -2  820.82   42.90
   5   6  -2  847.32   44.80
   5   6  -2  879.71   43.10
  -5  -7   2  159.98   21.20
   5   7  -2  164.58   20.20
   5   7  -2  183.38   21.40
  -5  -8   2  139.29   27.80
  -5  -8   2  174.18   26.70
   5   8  -2  138.49   23.50
   5   8  -2  165.68   23.90
  -5  -9   2   52.99   36.20
   5  -9  -1   57.49   48.80
  -5   8   1   63.39   22.70
   5  -8  -1   41.50   22.70
  -5   7   1  191.18   20.50
  -5   7   1  210.68   29.30
  -5   7   1  193.58   21.30
  -5   7   1  194.68   17.30
   5  -7  -1  195.98   19.20
   5  -7  -1  157.58   23.10
  -5   6   1  307.87   28.10
  -5   6   1  227.38   22.00
  -5   6   1  230.38   21.40
   5  -6  -1  240.38   20.70
   5  -6  -1  258.77   24.00
  -5   5   1  414.16   24.90
  -5   5   1  434.76   29.70
  -5   5   1  485.35   26.10
  -5   5   1  479.25   26.20
   5  -5  -1  430.36   28.20
   5  -5  -1  417.26   24.60
  -5   4   1  508.85   26.30
  -5   4   1  520.65   29.20
  -5   4   1  562.34   26.50
  -5   4   1  533.55   26.80
   5  -4  -1  466.15   25.20
   5  -4  -1  536.35   28.20
   5  -4  -1  498.95   25.40
  -5   3   1 1888.61   79.59
  -5   3   1 1861.11   80.79
  -5   3   1 1928.71   79.69
  -5   3   1 1909.41   79.89
   5  -3  -1 1872.41   79.09
   5  -3  -1 1771.62   79.19
   5  -3  -1 2094.59   81.39
  -5   2   1  818.22   36.80
  -5   2   1  832.32   35.70
  -5   2   1  793.42   35.90
   5  -2  -1  815.52   35.50
   5  -2  -1  798.32   36.50
   5  -2  -1  804.42   35.60
  -5   1   1 2339.57   94.09
  -5   1   1 2212.08   94.39
  -5   1   1 2357.16   94.59
   5  -1  -1 2107.99   93.69
   5  -1  -1 2411.56   94.79
   5  -1  -1 2363.56   94.49
  -5   0   1 2402.56   95.59
  -5   0   1 2187.18   95.69
  -5   0   1 2181.28   94.99
  -5   0   1 2408.76   95.49
   5   0  -1 2465.25   96.09
   5   0  -1 2322.57   95.39
   5   0  -1 2346.87   95.09
   5   0  -1 2383.06   95.29
  -5  -1   1 2449.66   95.29
  -5  -1   1 2233.38   95.59
  -5  -1   1 2224.68   94.19
   5   1  -1 2359.16   94.29
   5   1  -1 2363.66   94.99
   5   1  -1 2310.67   95.49
  -5  -2   1  786.62   34.10
  -5  -2   1  873.11   35.80
  -5  -2   1  839.82   35.90
  -5  -2   1  769.92   36.30
   5   2  -1  830.82   34.20
   5   2  -1  809.72   35.80
   5   2  -1  791.32   35.40
   5   2  -1  807.32   36.10
  -5  -3   1 1853.51   79.99
  -5  -3   1 1960.20   79.69
  -5  -3   1 1812.92   79.39
  -5  -3   1 1867.61   77.19
   5   3  -1 1886.61   79.19
   5   3  -1 1969.70   79.69
  -5  -4   1  527.85   27.10
  -5  -4   1  463.55   26.80
  -5  -4   1  512.75   23.10
  -5  -4   1  507.35   23.00
  -5  -4   1  496.35   26.10
   5   4  -1  511.45   26.40
   5   4  -1  475.75   28.20
   5   4  -1  519.85   26.40
  -5  -5   1  433.16   21.00
  -5  -5   1  424.36   26.70
  -5  -5   1  456.45   21.50
  -5  -5   1  401.16   26.60
   5   5  -1  440.36   26.90
   5   5  -1  402.56   25.60
   5   5  -1  474.75   25.90
  -5  -6   1  257.07   15.80
  -5  -6   1  247.98   24.00
  -5  -6   1  238.78   16.80
  -5  -6   1  256.97   21.20
   5   6  -1  240.68   24.60
   5   6  -1  279.77   23.10
   5   6  -1  265.87   22.90
  -5  -7   1  170.08   22.30
  -5  -7   1  223.18   23.70
   5   7  -1  191.58   20.50
   5   7  -1  263.67   24.80
  -5  -8   1   58.89   24.90
  -5  -8   1   22.00   29.90
   5   8  -1   41.00   19.50
  -5  -9   1   59.69   33.90
   5  -9   0  -27.60   30.90
  -5   8   0   10.30   17.60
   5  -8   0  -18.20   24.50
  -5   7   0   16.30   14.50
  -5   7   0  -20.90   23.90
  -5   7   0    7.40   12.50
  -5   7   0  -10.10   13.10
   5  -7   0    3.80   18.30
   5  -7   0   -0.60   13.40
  -5   6   0    1.70    8.50
  -5   6   0    1.10   10.20
  -5   6   0    5.50   13.20
  -5   6   0  -23.10   18.60
   5  -6   0  -18.60   12.50
   5  -6   0   -6.60    9.90
  -5   5   0   -5.30    7.50
  -5   5   0   -6.70   10.30
  -5   5   0   -1.40    7.70
  -5   5   0    4.70    9.20
   5  -5   0   13.00    8.20
   5  -5   0   10.40    9.90
  -5   4   0    7.60    7.30
  -5   4   0   -3.70    8.60
  -5   4   0   -3.80    6.10
  -5   4   0   -1.30    4.20
   5  -4   0   -3.10    5.80
   5  -4   0    9.00    6.20
   5  -4   0   -1.10    8.00
  -5   3   0   -4.10    4.00
  -5   3   0    5.50    5.80
  -5   3   0    1.90    6.20
   5  -3   0    3.00    4.60
   5  -3   0    1.80    6.00
   5  -3   0    0.70    5.20
  -5   2   0   -0.30    3.80
  -5   2   0   -2.80    4.80
  -5   2   0   -0.40    4.50
   5  -2   0    3.10    3.70
   5  -2   0   -2.60    4.00
   5  -2   0    0.30    4.00
  -5   1   0    3.70    3.50
  -5   1   0    0.40    2.90
  -5   1   0    3.00    3.00
  -5   1   0   -1.90    3.60
   5  -1   0    0.00    3.10
   5  -1   0    2.10    3.30
   5  -1   0   -1.30    3.40
  -5   0   0   -0.80    3.60
  -5   0   0    0.40    2.60
  -5   0   0    4.20    2.90
  -5   0   0    0.90    2.70
   5   0   0   -2.60    2.20
   5   0   0   -1.40    2.70
   5   0   0    1.90    3.60
   5   0   0    1.90    2.70
  -5  -1   0   -1.20    3.30
  -5  -1   0   -0.20    2.70
  -5  -1   0   -2.00    2.20
   5   1   0    4.60    2.90
   5   1   0   -1.60    2.40
   5   1   0    0.00    3.50
   5   1   0    2.50    2.50
   5   1   0    0.00    2.50
  -5  -2   0   -1.10    3.30
  -5  -2   0   -3.80    2.60
  -5  -2   0   -2.00    4.20
  -5  -2   0   -4.70    3.00
   5   2   0    2.20    3.60
   5   2   0    3.80    3.10
   5   2   0    0.00    3.70
   5   2   0    0.20    3.30
  -5  -3   0    2.10    5.60
  -5  -3   0    2.50    3.90
  -5  -3   0    5.60    5.00
  -5  -3   0   -1.10    4.60
   5   3   0    5.20    5.00
   5   3   0   -4.40    4.50
   5   3   0   -0.60    4.80
  -5  -4   0   10.90    7.50
  -5  -4   0    7.30    5.10
  -5  -4   0    2.70    6.60
  -5  -4   0   -0.10    4.80
  -5  -4   0   -0.40    6.70
   5   4   0    3.20    6.30
   5   4   0   -0.30    6.40
   5   4   0    0.90    6.40
  -5  -5   0   -3.40    5.80
  -5  -5   0   -3.10    6.30
  -5  -5   0    2.30    9.40
  -5  -5   0    6.50    8.30
  -5  -5   0    1.10    8.90
   5   5   0   -4.00    7.70
   5   5   0    6.80    7.80
   5   5   0    8.00   10.90
  -5  -6   0   -4.50    8.10
  -5  -6   0    4.90   10.20
  -5  -6   0    2.70   12.40
  -5  -6   0    2.90   12.50
  -5  -6   0    2.70    7.80
   5   6   0   -3.60    9.70
   5   6   0   -1.30   11.90
   5   6   0   -5.90    9.00
  -5  -7   0   -7.40   16.20
  -5  -7   0   10.20   15.60
  -5  -7   0   -0.40   17.60
   5   7   0   32.30   15.30
   5   7   0  -22.60   17.80
   5   7   0   -2.40   20.60
  -5  -8   0  -15.40   21.90
   5   8   0   28.00   26.80
  -5  -9   0   -2.40   31.60
   5  -9   1   94.99   32.30
  -5   8  -1   48.00   18.30
   5  -8   1   64.29   23.90
  -5   7  -1  211.88   22.90
  -5   7  -1  195.38   19.40
  -5   7  -1  226.88   28.20
  -5   7  -1  226.18   22.20
  -5   7  -1  165.18   19.70
   5  -7   1  208.48   23.40
   5  -7   1  249.28   24.50
  -5   6  -1  286.17   21.10
  -5   6  -1  247.18   22.20
  -5   6  -1  251.17   24.80
   5  -6   1  261.97   24.60
   5  -6   1  242.78   20.70
  -5   5  -1  452.55   24.60
  -5   5  -1  410.76   26.60
  -5   5  -1  443.26   25.00
   5  -5   1  369.26   26.00
  -5   4  -1  504.45   28.40
  -5   4  -1  465.75   25.70
  -5   4  -1  497.25   27.40
  -5   4  -1  500.75   25.40
   5  -4   1  509.85   25.00
   5  -4   1  468.75   27.80
   5  -4   1  543.95   28.20
  -5   3  -1 1787.42   79.99
  -5   3  -1 1745.93   78.59
  -5   3  -1 1983.40   79.19
  -5   3  -1 1938.71   80.39
   5  -3   1 1937.41   79.69
   5  -3   1 1828.82   78.59
   5  -3   1 2008.10   80.39
  -5   2  -1  824.62   37.30
  -5   2  -1  802.02   36.50
  -5   2  -1  837.72   35.90
   5  -2   1  844.02   36.50
   5  -2   1  795.82   36.60
   5  -2   1  809.42   35.70
  -5   1  -1 2291.97   95.59
  -5   1  -1 2391.56   95.99
  -5   1  -1 2327.27   95.59
   5  -1   1 2524.25   96.99
   5  -1   1 2164.38   95.49
   5  -1   1 2331.77   95.49
  -5   0  -1 2297.87   98.09
  -5   0  -1 2304.57   97.09
  -5   0  -1 2508.15   97.59
  -5   0  -1 2440.36   96.29
   5   0   1 2463.05   98.29
   5   0   1 2311.87   97.09
   5   0   1 2346.87   96.29
   5   0   1 2353.76   97.09
  -5  -1  -1 2254.47   96.79
  -5  -1  -1 2321.57   96.19
   5   1   1 2350.06   97.09
   5   1   1 2324.17   96.09
   5   1   1 2423.26   94.99
   5   1   1 2388.06   94.89
   5   1   1 2396.16   96.29
  -5  -2  -1  824.32   36.70
  -5  -2  -1  823.72   35.10
  -5  -2  -1  813.52   36.60
  -5  -2  -1  838.32   36.00
   5   2   1  824.62   36.50
   5   2   1  847.12   35.80
   5   2   1  802.82   35.00
   5   2   1  852.31   36.50
  -5  -3  -1 1890.81   79.89
  -5  -3  -1 1910.01   78.79
  -5  -3  -1 1901.81   78.69
  -5  -3  -1 1839.72   79.49
   5   3   1 1878.81   79.79
   5   3   1 1929.71   78.49
   5   3   1 1916.01   79.39
  -5  -4  -1  508.95   26.20
  -5  -4  -1  496.55   26.10
  -5  -4  -1  509.85   25.10
  -5  -4  -1  563.34   27.20
  -5  -4  -1  494.85   25.20
   5   4   1  499.15   25.80
   5   4   1  515.75   26.80
   5   4   1  512.75   27.50
  -5  -5  -1  458.85   25.50
  -5  -5  -1  388.36   23.10
  -5  -5  -1  420.76   25.70
  -5  -5  -1  425.56   25.50
  -5  -5  -1  401.36   25.60
   5   5   1  423.46   25.50
   5   5   1  455.75   26.10
   5   5   1  442.96   23.90
  -5  -6  -1  260.77   23.70
  -5  -6  -1  285.07   24.70
  -5  -6  -1  271.97   19.60
  -5  -6  -1  237.68   23.20
  -5  -6  -1  285.97   20.70
   5   6   1  249.38   24.30
   5   6   1  262.07   20.70
   5   6   1  217.38   20.70
  -5  -7  -1  218.38   22.70
  -5  -7  -1  202.38   22.80
  -5  -7  -1  205.28   18.80
   5   7   1  209.48   23.20
   5   7   1  163.98   31.20
   5   7   1  195.58   19.20
  -5  -8  -1   65.19   23.60
   5   8   1   30.80   27.50
  -5  -9  -1   57.49   31.70
   5  -9   2   19.90   33.70
  -5   8  -2  161.58   23.20
   5  -8   2  116.99   25.70
  -5   7  -2  201.98   18.80
  -5   7  -2  157.48   31.50
  -5   7  -2  193.18   28.80
  -5   7  -2  239.98   31.00
  -5   7  -2  177.98   23.70
   5  -7   2  169.08   18.60
   5  -7   2  188.98   23.70
  -5   6  -2  778.62   41.90
  -5   6  -2  820.92   40.20
  -5   6  -2  753.22   44.30
   5  -6   2  855.61   40.00
   5  -6   2  847.92   45.40
  -5   5  -2  331.67   21.60
  -5   5  -2  320.37   20.60
   5  -5   2  335.97   20.30
   5  -5   2  335.57   25.30
  -5   4  -2 1158.08   52.59
  -5   4  -2 1169.48   54.59
  -5   4  -2 1179.78   54.99
  -5   4  -2 1255.67   52.09
   5  -4   2 1207.58   54.09
   5  -4   2 1225.88   52.09
   5  -4   2 1149.58   53.39
  -5   3  -2 1180.58   51.49
  -5   3  -2 1179.48   53.09
  -5   3  -2 1235.98   51.99
  -5   3  -2 1183.58   53.79
   5  -3   2 1284.17   51.79
   5  -3   2 1198.78   52.79
   5  -3   2 1146.09   54.59
  -5   2  -2 1316.87   61.39
  -5   2  -2 1364.86   60.49
  -5   2  -2 1461.35   59.99
   5  -2   2 1417.36   59.99
   5  -2   2 1475.65   60.59
   5  -2   2 1527.85   61.39
  -5   1  -2 1086.19   45.10
  -5   1  -2 1060.89   44.50
  -5   1  -2 1032.30   44.80
  -5   1  -2 1092.59   46.50
   5  -1   2 1108.59   46.20
   5  -1   2  997.40   44.90
   5  -1   2 1016.70   44.30
  -5   0  -2 4417.86  177.38
  -5   0  -2 4473.15  175.88
  -5   0  -2 4424.36  177.28
  -5   0  -2 4203.98  178.28
   5   0   2 4391.06  177.38
   5   0   2 4405.16  178.38
   5   0   2 4371.56  175.78
  -5  -1  -2 1069.19   45.70
  -5  -1  -2 1031.80   44.90
  -5  -1  -2 1038.40   45.00
   5   1   2 1052.79   42.60
   5   1   2 1075.49   45.10
   5   1   2 1058.69   45.90
  -5  -2  -2 1419.96   60.39
  -5  -2  -2 1429.86   60.09
  -5  -2  -2 1395.06   60.19
  -5  -2  -2 1429.66   58.29
   5   2   2 1448.06   60.49
   5   2   2 1374.16   59.89
   5   2   2 1461.95   58.19
  -5  -3  -2 1170.28   50.89
  -5  -3  -2 1168.78   50.99
  -5  -3  -2 1192.58   51.59
  -5  -3  -2 1191.88   49.99
   5   3   2 1207.08   50.99
   5   3   2 1153.48   49.70
   5   3   2 1175.38   51.39
  -5  -4  -2 1233.48   53.59
  -5  -4  -2 1190.28   52.49
  -5  -4  -2 1246.98   52.39
  -5  -4  -2 1174.48   52.49
   5   4   2 1233.38   53.59
   5   4   2 1110.49   51.59
   5   4   2 1193.08   52.19
  -5  -5  -2  341.17   22.10
  -5  -5  -2  359.16   21.70
  -5  -5  -2  346.87   21.90
  -5  -5  -2  317.47   22.30
   5   5   2  332.97   22.00
   5   5   2  350.16   20.90
   5   5   2  324.07   23.20
  -5  -6  -2  838.92   41.60
  -5  -6  -2  774.82   43.50
  -5  -6  -2  870.41   41.90
  -5  -6  -2  812.82   43.50
   5   6   2  873.71   44.40
   5   6   2  802.02   42.90
   5   6   2  850.01   40.90
  -5  -7  -2  179.68   22.00
  -5  -7  -2  196.88   19.80
  -5  -7  -2  201.08   23.10
   5   7   2  165.48   22.00
   5   7   2  213.48   22.90
   5   7   2  227.78   27.40
  -5  -8  -2  160.08   26.30
   5  -9   3  160.08   38.80
  -5   8  -3   21.00   23.70
  -5   8  -3   16.70   19.70
   5  -8   3   36.20   23.90
  -5   7  -3  279.07   33.10
  -5   7  -3  390.76   27.10
  -5   7  -3  392.16   38.40
  -5   7  -3  409.76   32.20
  -5   7  -3  359.16   31.40
   5  -7   3  266.07   29.30
  -5   6  -3  218.88   19.70
  -5   6  -3  219.88   22.70
  -5   6  -3  259.47   22.20
   5  -6   3  231.58   22.80
   5  -6   3  202.58   22.40
  -5   5  -3  687.33   34.50
  -5   5  -3  643.54   37.60
  -5   5  -3  719.03   33.10
   5  -5   3  652.83   36.30
   5  -5   3  665.33   33.30
  -5   4  -3  230.88   18.90
  -5   4  -3  253.47   16.50
  -5   4  -3  221.18   20.30
  -5   4  -3  220.98   15.40
   5  -4   3  269.47   19.40
   5  -4   3  251.87   16.60
  -5   3  -3 2860.41  121.79
  -5   3  -3 2866.01  120.89
  -5   3  -3 2984.00  119.69
  -5   3  -3 2969.80  119.39
   5  -3   3 2829.12  121.19
   5  -3   3 2956.10  119.69
   5  -3   3 2891.01  120.79
  -5   2  -3  109.59    9.10
  -5   2  -3   99.49   10.10
  -5   2  -3   86.69    9.90
   5  -2   3   96.79    9.10
   5  -2   3  119.69    9.60
   5  -2   3  103.79   11.00
  -5   1  -3 2783.52  110.69
  -5   1  -3 2651.73  110.09
  -5   1  -3 2682.43  110.79
  -5   1  -3 2636.74  112.29
   5  -1   3 2608.54  109.89
   5  -1   3 2929.31  112.29
   5  -1   3 2641.84  110.79
  -5   0  -3  991.00   43.40
  -5   0  -3 1036.60   43.10
  -5   0  -3  971.80   44.70
  -5   0  -3 1018.60   41.50
   5   0   3 1014.90   41.40
   5   0   3 1053.89   44.70
   5   0   3  974.80   43.50
  -5  -1  -3 2591.44  111.39
  -5  -1  -3 2677.33  110.49
  -5  -1  -3 2657.53  110.99
   5   1   3 2695.83  110.89
   5   1   3 2877.11  111.79
  -5  -2  -3  101.39    9.90
  -5  -2  -3   93.09    9.20
  -5  -2  -3  119.79    6.40
  -5  -2  -3  119.09    9.80
   5   2   3   93.89   10.20
  -5  -3  -3 2779.12  118.89
  -5  -3  -3 3074.89  117.09
  -5  -3  -3 2762.92  118.09
  -5  -3  -3 2825.32  119.19
   5   3   3 2791.42  118.59
   5   3   3 2928.51  116.79
   5   3   3 2948.51  118.69
  -5  -4  -3  260.17   15.90
  -5  -4  -3  248.18   15.90
  -5  -4  -3  208.88   17.70
  -5  -4  -3  226.88   17.10
  -5  -4  -3  262.67   17.50
   5   4   3  224.38   17.20
   5   4   3  241.68   15.20
   5   4   3  242.68   15.70
  -5  -5  -3  702.83   34.70
  -5  -5  -3  661.93   32.80
  -5  -5  -3  653.83   33.50
  -5  -5  -3  641.44   35.00
  -5  -5  -3  666.83   34.50
   5   5   3  619.94   34.70
   5   5   3  693.73   32.60
   5   5   3  635.44   32.80
  -5  -6  -3  197.68   20.50
  -5  -6  -3  212.68   19.00
  -5  -6  -3  228.58   22.60
  -5  -6  -3  197.28   22.30
  -5  -6  -3  214.98   20.20
   5   6   3  235.28   20.40
   5   6   3  230.28   24.70
   5   6   3  188.48   21.70
  -5  -7  -3  339.47   34.40
  -5  -7  -3  407.26   32.90
  -5  -7  -3  366.46   31.00
   5   7   3  330.67   42.70
   5   7   3  404.36   27.90
  -5  -8  -3   42.40   22.50
   5  -9   4    7.30   33.80
  -5   8  -4  -20.70   22.30
  -5   8  -4   -4.70   19.60
   5  -8   4    7.50   24.90
  -5   7  -4    5.40   13.40
  -5   7  -4    2.00   12.30
  -5   7  -4    4.50   17.50
  -5   7  -4   14.60   23.90
   5  -7   4   14.80   19.50
  -5   6  -4    9.80   18.40
  -5   6  -4   15.50   17.10
  -5   6  -4    5.40   10.60
  -5   6  -4    9.00    9.60
   5  -6   4   12.50   11.10
   5  -6   4    2.60   14.80
  -5   5  -4   -8.60    7.00
  -5   5  -4  -12.80   11.70
  -5   5  -4   12.70    8.60
  -5   5  -4    2.80   13.50
   5  -5   4   19.30    8.80
   5  -5   4   -0.80   11.50
  -5   4  -4    3.70   11.20
  -5   4  -4   17.10   10.80
  -5   4  -4    7.00    6.60
  -5   4  -4    6.80    6.20
   5  -4   4   13.70    6.90
   5  -4   4   14.70    8.70
  -5   3  -4   18.20    5.30
  -5   3  -4   18.70    7.70
  -5   3  -4   11.20    9.50
   5  -3   4   15.70    6.60
   5  -3   4   21.20    8.30
   5  -3   4    9.90    6.10
  -5   2  -4   78.29   10.20
  -5   2  -4   67.09    7.30
  -5   2  -4   89.99    9.10
   5  -2   4   74.39    8.00
   5  -2   4   91.99    9.80
   5  -2   4  105.99    9.50
  -5   1  -4    5.70    4.10
  -5   1  -4   -1.90    3.90
  -5   1  -4    2.20    3.50
  -5   1  -4    4.60    5.90
   5  -1   4    3.00    5.00
   5  -1   4    5.00    3.60
   5  -1   4    0.40    5.00
  -5   0  -4   36.10    4.80
  -5   0  -4   30.20    3.50
  -5   0  -4   36.50    6.20
  -5   0  -4   28.30    7.00
   5   0   4   22.90    5.30
   5   0   4   40.40    3.50
   5   0   4   37.20    4.20
   5   0   4   30.90    6.40
  -5  -1  -4    2.20    5.50
  -5  -1  -4    1.00    5.20
  -5  -1  -4    7.20    3.80
   5   1   4    0.20    3.10
   5   1   4    1.70    5.00
   5   1   4    6.20    4.70
  -5  -2  -4   63.49    9.30
  -5  -2  -4   84.59    8.60
  -5  -2  -4   90.59    4.90
   5   2   4   80.29    8.70
   5   2   4   79.59    4.80
  -5  -3  -4   14.60    6.00
  -5  -3  -4   15.00    6.70
  -5  -3  -4   13.80    4.40
  -5  -3  -4   31.80    8.20
  -5  -3  -4   15.30    8.00
   5   3   4   18.90    6.60
   5   3   4    3.30    4.30
   5   3   4   19.10    4.30
  -5  -4  -4   11.90    6.40
  -5  -4  -4    7.00    8.60
  -5  -4  -4    9.00    6.60
  -5  -4  -4   13.20    7.60
  -5  -4  -4   19.00    8.90
   5   4   4   11.20    6.70
   5   4   4    9.80    5.90
   5   4   4    5.90    7.00
  -5  -5  -4    2.10    8.50
  -5  -5  -4    9.20    9.60
  -5  -5  -4    3.10   10.00
  -5  -5  -4   -7.10    7.90
  -5  -5  -4    8.10   10.60
   5   5   4   -3.20   10.50
   5   5   4   -3.80    7.50
   5   5   4    0.70    8.00
  -5  -6  -4   22.40   11.80
  -5  -6  -4    2.40   13.30
  -5  -6  -4   -9.40   10.30
  -5  -6  -4   20.30   13.10
  -5  -6  -4    7.30   12.80
   5   6   4    5.00   11.80
   5   6   4    6.80   12.30
   5   6   4    3.30    9.80
  -5  -7  -4   -2.00   16.50
  -5  -7  -4   19.30   16.10
  -5  -7  -4   16.80   17.00
   5   7   4   -5.80   25.80
  -5  -8  -4  -20.40   24.60
   5  -9   5   33.60   41.30
  -5   8  -5   -9.00   25.00
  -5   8  -5   -4.30   20.10
   5  -8   5    3.00   27.00
  -5   7  -5  109.09   17.10
  -5   7  -5  129.49   20.00
  -5   7  -5   76.39   21.30
   5  -7   5   73.29   20.80
  -5   6  -5   -4.70    9.20
  -5   6  -5   -2.20   11.20
  -5   6  -5    3.80   17.40
  -5   6  -5    4.50   21.50
   5  -6   5   14.80   16.60
   5  -6   5   14.20   11.40
  -5   5  -5  231.18   16.90
  -5   5  -5  193.78   21.10
  -5   5  -5  240.88   19.10
  -5   5  -5  240.18   23.00
   5  -5   5  229.08   21.60
   5  -5   5  208.98   18.10
  -5   4  -5   -0.20   12.10
  -5   4  -5    2.90    6.40
  -5   4  -5    7.70    6.40
  -5   4  -5   -4.90   11.00
   5  -4   5    3.60    9.60
   5  -4   5    2.90    7.40
  -5   3  -5  126.39   16.80
  -5   3  -5  179.58   12.00
  -5   3  -5  144.89   12.30
  -5   3  -5  134.99   13.60
   5  -3   5  156.58   14.40
   5  -3   5  143.29   15.60
   5  -3   5  139.09   13.10
  -5   2  -5   19.80    9.20
  -5   2  -5   13.40    6.60
  -5   2  -5   30.60   10.20
   5  -2   5    9.50    5.50
   5  -2   5   10.20    6.50
   5  -2   5   10.40    6.00
  -5   1  -5  210.88   13.90
  -5   1  -5  204.08   12.70
  -5   1  -5  218.68   12.50
  -5   1  -5  208.68   16.90
   5  -1   5  245.98   12.80
   5  -1   5  207.38   14.00
   5  -1   5  199.08   15.30
  -5   0  -5    5.80    3.50
  -5   0  -5    5.70    3.00
  -5   0  -5    6.20    6.90
   5   0   5    0.40    5.50
   5   0   5    4.30    2.80
   5   0   5    0.00    5.40
  -5  -1  -5  198.48   14.50
  -5  -1  -5  219.28   12.50
  -5  -1  -5  203.78   15.10
   5   1   5  215.78   11.60
   5   1   5  194.88   14.10
  -5  -2  -5   13.90    2.30
  -5  -2  -5    4.60    6.20
  -5  -2  -5   11.00    6.50
  -5  -2  -5   13.40    5.00
   5   2   5   16.90    6.20
   5   2   5   15.70    4.60
  -5  -3  -5  125.19    9.70
  -5  -3  -5  144.59   12.60
  -5  -3  -5  147.19   14.70
  -5  -3  -5  153.08   12.40
  -5  -3  -5  141.19   13.60
   5   3   5  157.08   12.90
   5   3   5  157.68    9.60
  -5  -4  -5    1.90    6.10
  -5  -4  -5    2.40    6.40
  -5  -4  -5   13.00    9.50
  -5  -4  -5    2.50    7.60
  -5  -4  -5   14.50   10.60
   5   4   5   14.60    7.00
   5   4   5   -3.70    5.70
   5   4   5   -1.70    6.10
  -5  -5  -5  221.98   18.30
  -5  -5  -5  226.28   17.40
  -5  -5  -5  188.38   18.80
  -5  -5  -5  227.28   21.20
  -5  -5  -5  213.28   19.60
   5   5   5  222.38   23.10
   5   5   5  229.08   20.80
   5   5   5  226.98   17.70
  -5  -6  -5   12.50   14.40
  -5  -6  -5    4.80   10.10
  -5  -6  -5    1.30   14.80
  -5  -6  -5   11.90   11.70
  -5  -6  -5   -6.30   11.90
   5   6   5   -0.20   12.20
   5   6   5    2.30   10.40
  -5  -7  -5   82.19   18.00
  -5  -7  -5   -0.90   18.70
  -5   9  -6  100.79   33.50
  -5   8  -6  221.28   27.10
  -5   8  -6  234.38   34.50
   5  -8   6  185.48   31.30
  -5   7  -6  190.48   32.10
  -5   7  -6  236.28   30.20
  -5   7  -6  269.27   27.70
  -5   6  -6  637.64   46.80
  -5   6  -6  659.33   37.40
  -5   6  -6  654.03   34.10
   5  -6   6  656.03   40.40
   5  -6   6  674.93   36.80
  -5   5  -6  433.06   34.10
  -5   5  -6  437.46   26.80
  -5   5  -6  369.36   34.20
  -5   5  -6  500.05   25.10
   5  -5   6  469.25   31.30
  -5   4  -6 1454.35   59.89
  -5   4  -6 1389.66   65.09
  -5   4  -6 1318.47   63.59
  -5   4  -6 1401.66   60.59
   5  -4   6 1357.36   60.49
   5  -4   6 1336.67   62.79
  -5   3  -6  992.50   43.40
  -5   3  -6 1016.70   43.00
  -5   3  -6  961.50   45.50
  -5   3  -6  974.90   48.60
   5  -3   6  936.11   43.90
   5  -3   6  919.31   44.80
   5  -3   6  968.90   46.70
  -5   2  -6 2442.56  109.39
  -5   2  -6 2662.03  109.49
  -5   2  -6 2639.44  114.99
   5  -2   6 2685.23  109.79
   5  -2   6 2765.22  111.59
  -5   1  -6 1043.60   46.10
  -5   1  -6  968.10   44.60
  -5   1  -6 1080.59   44.60
  -5   1  -6 1187.08   49.10
   5  -1   6 1036.70   46.20
   5  -1   6  923.11   44.40
   5  -1   6 1040.10   47.00
  -5   0  -6 3448.56  145.09
  -5   0  -6 3485.25  141.99
  -5   0  -6 3635.64  141.29
  -5   0  -6 3548.74  143.99
   5   0   6 3306.07  143.99
   5   0   6 3523.55  143.89
  -5  -1  -6  997.90   44.60
  -5  -1  -6 1021.80   46.90
  -5  -1  -6 1036.60   42.40
   5   1   6 1096.29   46.50
   5   1   6 1024.00   43.80
  -5  -2  -6 2490.35  109.19
  -5  -2  -6 2674.63  110.49
  -5  -2  -6 2546.35  108.29
  -5  -2  -6 2679.23  105.59
   5   2   6 2664.53  107.59
   5   2   6 2673.63  108.99
  -5  -3  -6  841.52   45.00
  -5  -3  -6  924.11   43.10
  -5  -3  -6  970.20   45.10
  -5  -3  -6  895.91   42.40
  -5  -3  -6 1031.30   40.50
   5   3   6  988.60   42.80
   5   3   6  995.20   43.00
   5   3   6  937.31   40.00
  -5  -4  -6 1281.77   58.49
  -5  -4  -6 1371.46   58.39
  -5  -4  -6 1354.46   63.39
  -5  -4  -6 1450.25   63.29
  -5  -4  -6 1373.36   60.99
   5   4   6 1379.86   59.39
   5   4   6 1371.76   58.09
  -5  -5  -6  495.95   26.60
  -5  -5  -6  491.65   31.60
  -5  -5  -6  466.45   29.30
  -5  -5  -6  416.86   24.70
  -5  -5  -6  401.96   31.40
   5   5   6  508.15   26.30
   5   5   6  466.05   25.50
  -5  -6  -6  657.33   36.10
  -5  -6  -6  686.73   41.10
   5   6   6  611.34   35.30
  -5  -7  -6  251.57   24.00
  -5  -7  -6  232.78   27.50
  -5  -8  -6  240.58   33.20
  -5   9  -7   59.59   33.40
  -5   8  -7    7.80   22.60
  -5   8  -7    5.70   30.90
   5  -8   7   62.99   36.20
  -5   7  -7  251.37   31.00
  -5   7  -7  202.08   21.90
   5  -7   7  258.27   30.50
  -5   6  -7  100.19   15.80
  -5   6  -7  138.19   27.60
  -5   6  -7  131.79   26.20
  -5   6  -7  133.29   13.60
   5  -6   7  109.49   20.80
  -5   5  -7  459.45   34.10
  -5   5  -7  528.65   29.10
  -5   5  -7  514.45   27.20
   5  -5   7  457.25   33.50
   5  -5   7  504.35   29.30
  -5   4  -7  240.48   17.10
  -5   4  -7  258.37   27.70
  -5   4  -7  220.78   20.50
  -5   4  -7  266.17   18.40
   5  -4   7  250.67   22.00
   5  -4   7  217.38   19.10
  -5   3  -7 1315.77   60.39
  -5   3  -7 1297.27   57.49
  -5   3  -7 1340.07   64.09
  -5   3  -7 1352.46   58.49
   5  -3   7 1384.76   60.39
   5  -3   7 1355.86   58.99
  -5   2  -7  311.27   25.10
  -5   2  -7  314.37   20.30
  -5   2  -7  317.87   19.30
   5  -2   7  313.07   20.10
   5  -2   7  381.16   23.00
   5  -2   7  324.57   19.50
  -5   1  -7 1347.47   59.39
  -5   1  -7 1457.45   57.59
  -5   1  -7 1229.28   61.89
  -5   1  -7 1362.86   58.09
   5  -1   7 1376.96   60.79
   5  -1   7 1341.87   59.69
   5  -1   7 1371.86   57.89
  -5   0  -7 1005.80   47.50
  -5   0  -7  988.10   42.70
  -5   0  -7  971.50   43.00
  -5   0  -7 1044.00   46.10
  -5  -1  -7 1455.15   58.59
  -5  -1  -7 1422.36   56.69
  -5  -1  -7 1362.96   56.69
  -5  -1  -7 1302.27   61.19
  -5  -1  -7 1321.27   60.99
   5   1   7 1396.76   57.29
   5   1   7 1371.66   60.39
  -5  -2  -7  330.07   21.00
  -5  -2  -7  320.97   18.40
  -5  -2  -7  313.97   21.10
  -5  -2  -7  316.97   15.60
  -5  -2  -7  354.06   15.70
   5   2   7  328.27   17.30
   5   2   7  362.76   19.80
  -5  -3  -7 1301.97   58.19
  -5  -3  -7 1304.47   55.79
  -5  -3  -7 1398.46   61.89
  -5  -3  -7 1353.66   61.19
  -5  -3  -7 1316.87   58.59
   5   3   7 1352.26   58.19
   5   3   7 1373.16   57.79
   5   3   7 1318.47   55.39
  -5  -4  -7  209.68   18.90
  -5  -4  -7  232.08   16.60
  -5  -4  -7  234.98   22.50
  -5  -4  -7  228.78   15.60
  -5  -4  -7  245.88   23.00
   5   4   7  252.97   16.00
   5   4   7  226.08   16.50
  -5  -5  -7  502.05   25.90
  -5  -5  -7  547.05   30.00
  -5  -5  -7  431.76   30.60
  -5  -5  -7  540.15   34.50
   5   5   7  505.85   27.50
   5   5   7  482.45   26.10
   5   5   7  496.75   29.10
  -5  -6  -7  137.99   23.90
  -5  -6  -7  139.89   16.80
  -5  -7  -7  203.28   27.40
  -5  -7  -7  244.88   30.50
  -5  -8  -7   14.90   34.30
  -5   9  -8  -10.30   70.09
  -5   8  -8  -10.80   29.00
  -5   8  -8  -13.20   33.40
   5  -8   8   -8.90   28.80
  -5   7  -8    9.00   16.50
  -5   7  -8    2.70   25.50
   5  -7   8   21.60   25.50
  -5   6  -8   33.10   28.30
  -5   6  -8   59.59   15.20
  -5   6  -8   44.50   14.90
  -5   6  -8   34.40   23.80
   5  -6   8   66.09   21.30
  -5   5  -8   13.20    9.50
  -5   5  -8   29.60   18.70
   5  -5   8   17.50   14.80
  -5   4  -8   76.59   10.40
  -5   4  -8   58.79   14.60
  -5   4  -8   68.69   10.50
   5  -4   8   59.29   11.70
   5  -4   8   49.99   13.60
  -5   3  -8  122.49   11.90
  -5   3  -8  142.09   12.40
  -5   3  -8  134.59   15.00
   5  -3   8   96.19   13.10
   5  -3   8  148.79   13.80
  -5   2  -8  117.49   12.10
  -5   2  -8  124.79   12.70
  -5   2  -8  161.38   17.70
   5  -2   8   96.99   11.50
   5  -2   8  128.69   13.00
   5  -2   8  158.78   15.70
  -5   1  -8   28.00    7.40
  -5   1  -8   44.30    9.20
  -5   1  -8   31.00    6.00
  -5   1  -8   26.60   12.40
   5  -1   8   20.10    6.90
   5  -1   8   38.90   10.20
  -5   0  -8  434.96   22.40
  -5   0  -8  490.75   26.30
  -5   0  -8  466.45   22.20
  -5   0  -8  423.56   28.30
   5   0   8  468.95   25.90
  -5  -1  -8   20.40    5.20
  -5  -1  -8   22.60    8.50
  -5  -1  -8   27.60    5.20
  -5  -1  -8   26.70   10.40
  -5  -1  -8   17.10    5.80
   5   1   8   16.00    7.50
   5   1   8   26.60    4.60
  -5  -2  -8  103.99   12.80
  -5  -2  -8  135.49   11.10
  -5  -2  -8  127.69    9.50
  -5  -2  -8  105.49   14.90
  -5  -2  -8  117.19    9.30
  -5  -2  -8  129.49   14.80
   5   2   8  113.69   12.20
   5   2   8  119.99   10.10
  -5  -3  -8  135.59   17.60
  -5  -3  -8  111.59   14.80
  -5  -3  -8  171.18   14.60
  -5  -3  -8  129.89   10.80
  -5  -3  -8  107.59   11.90
   5   3   8   90.99   10.80
   5   3   8  151.48   13.70
  -5  -4  -8   56.29    9.60
  -5  -4  -8   79.29   15.90
  -5  -4  -8   62.09   10.70
  -5  -4  -8   48.10    8.50
  -5  -4  -8   10.90   14.20
   5   4   8   54.29    9.10
   5   4   8   60.49    9.70
   5   4   8   64.99    8.30
  -5  -5  -8   12.40   11.10
  -5  -5  -8   13.00   16.30
   5   5   8   -3.30    7.80
   5   5   8   15.60   12.50
  -5  -6  -8   45.90   24.30
  -5  -6  -8   79.29   21.70
  -5  -7  -8   16.30   24.00
  -5  -8  -8  -65.29   32.20
  -5   8  -9  -74.69   37.60
  -5   8  -9   11.70   23.70
   5  -8   9   -3.00   35.80
  -5   7  -9  182.98   34.60
  -5   7  -9  216.98   24.90
   5  -7   9  208.28   31.50
  -5   6  -9   -9.30   22.90
  -5   6  -9    4.10   14.20
   5  -6   9   -5.20   20.50
  -5   5  -9  656.03   32.60
  -5   5  -9  586.44   34.10
  -5   5  -9  607.64   43.30
  -5   5  -9  630.84   46.30
   5  -5   9  583.94   43.00
  -5   4  -9    6.50   16.10
  -5   4  -9    3.80    8.60
  -5   4  -9   -2.20    8.80
   5  -4   9   -3.60   11.10
   5  -4   9  -17.30   12.70
  -5   3  -9  724.13   34.00
  -5   3  -9  697.63   38.90
  -5   3  -9  731.33   36.30
   5  -3   9  721.43   37.80
   5  -3   9  773.32   39.20
  -5   2  -9   11.50   10.90
  -5   2  -9    4.20    8.40
  -5   2  -9   10.60   14.80
  -5   2  -9    4.90    6.10
   5  -2   9   -5.60    8.10
  -5   1  -9 1539.05   70.99
  -5   1  -9 1462.95   66.09
  -5   1  -9 1508.65   67.79
  -5   1  -9 1511.05   64.49
   5  -1   9 1655.63   69.69
  -5   0  -9   73.89    8.70
  -5   0  -9   36.70   13.00
  -5   0  -9   67.19    7.30
  -5   0  -9   60.39   11.30
   5   0   9   65.59   11.90
  -5  -1  -9 1539.75   69.59
  -5  -1  -9 1558.04   65.69
  -5  -1  -9 1456.45   64.99
  -5  -1  -9 1581.64   65.29
  -5  -1  -9 1492.15   70.39
   5   1   9 1718.93   68.99
  -5  -2  -9   12.60   10.40
  -5  -2  -9    8.20   10.00
  -5  -2  -9    5.70    6.50
  -5  -2  -9    8.60    5.60
  -5  -2  -9   -5.80   12.20
  -5  -2  -9    2.70    5.50
   5   2   9   15.70    8.00
   5   2   9    4.00    5.20
  -5  -3  -9  712.53   36.20
  -5  -3  -9  702.73   32.40
  -5  -3  -9  681.93   34.90
  -5  -3  -9  800.62   41.10
   5   3   9  720.13   33.40
  -5  -4  -9    1.40    8.00
  -5  -4  -9   13.40   13.80
  -5  -4  -9   -9.60    8.60
  -5  -4  -9    4.10    8.60
  -5  -4  -9   -6.40   15.50
   5   4   9   -9.80    7.10
   5   4   9    0.00    9.50
   5   4   9    8.70    7.80
  -5  -5  -9  610.44   39.40
  -5  -5  -9  576.24   32.10
  -5  -5  -9  587.04   44.60
  -5  -6  -9    1.90   21.00
  -5  -7  -9  234.88   34.40
  -5  -8  -9   24.50   41.00
  -5   8 -10  209.78   47.10
  -5   8 -10   90.09   49.60
  -5   7 -10   89.79   31.90
  -5   7 -10   63.99   24.20
   5  -7  10   92.49   29.30
  -5   6 -10  192.28   20.50
  -5   6 -10  227.28   32.50
   5  -6  10  246.18   47.20
  -5   5 -10  244.48   23.00
  -5   5 -10  268.07   30.70
  -5   5 -10  242.28   22.10
   5  -5  10  260.67   27.30
  -5   4 -10  524.95   29.30
  -5   4 -10  547.95   38.90
  -5   4 -10  575.94   30.80
   5  -4  10  636.74   36.90
   5  -4  10  528.45   33.40
  -5   3 -10  314.17   27.20
  -5   3 -10  327.97   22.80
  -5   3 -10  327.77   19.90
   5  -3  10  372.46   26.10
  -5   2 -10  966.30   51.69
  -5   2 -10  896.01   45.40
  -5   2 -10  990.70   45.90
  -5   2 -10  907.71   42.00
   5  -2  10  938.01   45.40
  -5   1 -10  651.63   33.10
  -5   1 -10  644.64   40.50
  -5   1 -10  623.14   34.40
   5  -1  10  646.34   35.90
  -5   0 -10  786.72   36.90
  -5   0 -10  800.32   37.20
  -5   0 -10  773.92   37.50
  -5   0 -10  813.12   40.40
  -5   0 -10  765.32   44.10
   5   0  10  816.72   41.20
  -5  -1 -10  591.94   36.60
  -5  -1 -10  663.63   35.90
  -5  -1 -10  561.54   37.90
  -5  -1 -10  603.64   29.10
  -5  -1 -10  630.14   30.00
  -5  -1 -10  616.54   29.70
   5   1  10  661.23   33.80
  -5  -2 -10  871.71   47.60
  -5  -2 -10  943.61   43.10
  -5  -2 -10  979.30   42.50
  -5  -2 -10  959.40   42.30
  -5  -2 -10  917.51   49.20
   5   2  10 1007.30   41.90
   5   2  10  990.50   45.30
  -5  -3 -10  271.47   26.20
  -5  -3 -10  316.77   20.90
  -5  -3 -10  306.27   24.00
  -5  -3 -10  301.97   18.80
  -5  -3 -10  341.97   19.10
   5   3  10  335.97   19.20
   5   3  10  301.67   22.80
  -5  -4 -10  573.64   29.70
  -5  -4 -10  606.14   40.20
  -5  -4 -10  551.74   47.50
   5   4  10  587.14   29.90
  -5  -5 -10  229.28   27.10
  -5  -5 -10  163.48   26.90
  -5  -6 -10  261.37   36.80
  -5  -7 -10   99.39   31.80
  -5  -8 -10  118.09   44.00
  -5   7 -11    0.70   33.20
  -5   7 -11    4.10   19.70
   5  -7  11  -23.40   30.80
  -5   6 -11   91.39   30.90
  -5   6 -11   71.29   16.90
   5  -6  11   43.90   24.60
  -5   5 -11   61.59   16.90
  -5   5 -11   -5.10   27.00
   5  -5  11    8.40   18.50
  -5   4 -11  103.09   27.80
  -5   4 -11  142.59   15.40
  -5   4 -11  144.09   23.50
  -5   4 -11  155.28   13.90
   5  -4  11  133.99   20.50
  -5   3 -11   49.60   17.20
  -5   3 -11   72.49    9.50
  -5   3 -11   53.29   12.70
  -5   3 -11   38.10   24.90
   5  -3  11   58.69   14.60
  -5   2 -11  227.78   14.60
  -5   2 -11  252.67   22.70
  -5   2 -11  231.18   22.90
  -5   2 -11  222.98   16.10
  -5   2 -11  234.48   28.60
   5  -2  11  206.08   20.90
  -5   1 -11   96.09   13.50
  -5   1 -11   87.99   21.20
  -5   1 -11  108.49    9.60
  -5   1 -11  101.19   14.40
  -5   0 -11  235.28   15.40
  -5   0 -11  287.97   23.90
  -5   0 -11  247.18   20.00
  -5   0 -11  263.17   20.00
  -5   0 -11  259.27   25.40
  -5  -1 -11  102.69   18.50
  -5  -1 -11  111.29   11.40
  -5  -1 -11   80.49    9.10
  -5  -1 -11   98.49   16.20
  -5  -1 -11   76.09   18.00
  -5  -1 -11   93.49   11.00
   5   1  11  119.49   14.40
  -5  -2 -11  248.08   17.80
  -5  -2 -11  221.38   21.50
  -5  -2 -11  255.57   24.50
  -5  -2 -11  221.58   17.00
  -5  -2 -11  231.68   17.00
   5   2  11  191.48   20.40
  -5  -3 -11   51.69   17.80
  -5  -3 -11   60.89   14.60
  -5  -3 -11   60.39    9.90
  -5  -3 -11   69.59   10.50
   5   3  11   49.40    8.70
   5   3  11   58.29   12.00
  -5  -4 -11  161.28   22.70
  -5  -4 -11  108.39   24.30
  -5  -5 -11   18.00   23.40
  -5  -6 -11  112.69   30.80
  -5  -7 -11   24.30   33.80
   5  -7  12   22.80   35.70
  -5   6 -12   42.50   22.90
   5  -6  12   57.59   27.60
  -5   5 -12   41.60   25.30
  -5   5 -12   19.20   13.00
   5  -5  12   14.40   21.70
  -5   4 -12   86.99   15.10
  -5   4 -12   53.69   24.10
  -5   4 -12   66.19   11.80
   5  -4  12   83.49   19.60
  -5   3 -12  118.39   12.70
  -5   3 -12  152.68   32.20
  -5   3 -12  134.39   21.70
  -5   3 -12  138.29   16.90
  -5   3 -12  136.09   12.30
   5  -3  12  150.38   19.80
  -5   2 -12  125.89   11.70
  -5   2 -12   93.49   15.70
  -5   2 -12  112.29   10.80
  -5   2 -12  120.59   18.10
  -5   1 -12  137.29   12.10
  -5   1 -12   81.19   15.60
  -5   1 -12  120.79   16.40
  -5   1 -12  171.88   26.90
  -5   0 -12  169.98   19.50
  -5   0 -12  174.68   13.80
  -5   0 -12  189.68   16.70
  -5   0 -12  204.68   26.70
  -5   0 -12  185.38   25.20
  -5   0 -12  181.88   16.40
  -5  -1 -12  120.29   23.20
  -5  -1 -12  140.89   13.10
  -5  -1 -12  144.89   14.10
  -5  -1 -12  134.09   21.90
  -5  -1 -12  106.29   18.00
  -5  -1 -12  123.39   15.70
  -5  -2 -12  128.29   11.70
  -5  -2 -12   95.69   22.50
  -5  -2 -12  123.59   31.60
  -5  -2 -12   89.19   12.30
  -5  -2 -12  116.79   18.80
  -5  -3 -12  113.69   20.70
  -5  -3 -12  126.09   27.80
  -5  -4 -12   65.09   23.20
  -5  -5 -12   26.80   26.60
  -5  -6 -12   32.70   29.40
  -5  -7 -12   23.40   38.70
  -5   6 -13   -0.70   21.20
  -5   6 -13   14.10   36.10
  -5   5 -13   89.09   32.60
  -5   5 -13   52.59   14.70
   5  -5  13   50.59   25.80
  -5   4 -13   -4.00   10.20
  -5   4 -13   38.90   26.80
   5  -4  13  -33.90   19.50
  -5   3 -13   37.80   15.90
  -5   3 -13   59.69    9.60
  -5   3 -13   53.39   22.00
  -5   2 -13  -14.40   25.40
  -5   2 -13    2.60    6.60
  -5   2 -13   12.60   17.40
  -5   2 -13    4.50   14.30
  -5   2 -13   -5.00    7.50
  -5   1 -13  156.08   12.90
  -5   1 -13  149.09   19.70
  -5   1 -13  136.39   18.80
  -5   1 -13  143.99   25.90
  -5   0 -13   31.90   26.50
  -5   0 -13    8.50    6.60
  -5   0 -13   44.50   26.50
  -5   0 -13   36.90   23.80
  -5   0 -13   20.30   13.20
  -5   0 -13   29.90   21.70
  -5  -1 -13  174.18   26.50
  -5  -1 -13  162.28   27.00
  -5  -1 -13  148.09   14.00
  -5  -1 -13  148.29   16.10
  -5  -1 -13  130.19   19.80
  -5  -2 -13   25.40   17.80
  -5  -2 -13    6.00    8.30
  -5  -2 -13   14.50   26.20
  -5  -3 -13   57.69   23.60
  -5  -4 -13  -11.10   23.90
  -5  -5 -13   50.89   30.00
  -5  -6 -13   -1.10   37.10
   5  -6  14   49.80   36.90
  -5   5 -14   77.99   17.00
  -5   5 -14  108.29   31.80
   5  -5  14  100.89   30.50
  -5   4 -14  141.19   15.50
  -5   4 -14  168.98   32.90
  -5   3 -14   80.09   19.00
  -5   3 -14   62.69   10.10
  -5   2 -14  236.48   34.50
  -5   2 -14  287.47   28.90
  -5   2 -14  217.38   17.10
  -5   2 -14  228.98   15.30
  -5   1 -14  177.78   36.70
  -5   1 -14  200.68   14.50
  -5   1 -14  181.98   29.60
  -5   1 -14  216.58   13.10
  -5   1 -14  217.28   23.30
  -5   1 -14  173.58   21.80
  -5   0 -14  151.68   24.80
  -5   0 -14  153.38   22.20
  -5   0 -14  151.48   12.70
  -5   0 -14  171.18   30.70
  -5   0 -14   93.39   34.70
  -5  -1 -14  201.88   25.30
  -5  -1 -14  221.98   15.60
  -5  -1 -14  174.38   32.20
  -5  -3 -14   66.79   25.40
  -5  -4 -14  152.38   34.10
  -5  -5 -14   43.50   35.70
  -5   5 -15   67.79   21.70
  -5   4 -15   62.99   13.60
  -5   4 -15   44.80   31.20
  -5   3 -15   35.70   26.80
  -5   3 -15   62.89   10.50
  -5   2 -15  131.09   12.80
  -5   2 -15  145.39   23.70
  -5   1 -15  171.78   24.90
  -5   0 -15   77.19   35.40
  -5   0 -15  114.89   23.00
  -5  -1 -15  144.99   11.40
  -5  -1 -15  148.39   26.60
  -5  -2 -15  117.89   27.40
  -5  -3 -15  114.49   31.30
  -5  -4 -15   83.39   36.10
  -5   4 -16   46.40   37.10
  -5   4 -16   40.10   14.50
  -5   3 -16   32.10   36.30
  -5   2 -16   76.29   30.30
  -5   2 -16   41.10   24.50
  -5   1 -16   86.39   28.30
  -5   0 -16   57.79   25.00
  -5  -1 -16  125.59   29.20
  -5  -2 -16   86.59   30.60
  -5  -3 -16   34.70   30.00
  -5   3 -17   22.20   37.00
  -5   2 -17   13.10   34.90
  -5   1 -17   37.60   31.80
  -5   1 -17   29.90   28.00
  -5   0 -17   32.30   28.10
  -5  -1 -17   12.60   32.80
  -5  -2 -17   31.40   33.80
  -5   2 -18  109.99   40.80
  -5   0 -18  120.09   35.60
  -5  -1 -18   -2.10   36.00
   6  -1 -18   80.09   41.30
   6   0 -18   13.80   39.50
   6   1 -18   71.09   45.60
   6   1 -17    5.90   32.80
   6   2 -17  267.07   42.20
   6   3 -17   45.60   36.50
   6  -3 -16   43.50   35.00
   6  -2 -16   38.80   31.10
   6  -1 -16   33.60   27.90
   6   0 -16  117.09   31.00
   6   1 -16    9.10   28.20
   6   1 -16   56.19   38.70
   6   2 -16   31.60   26.90
   6   2 -16   36.70   35.80
   6   3 -16   37.00   11.70
   6   3 -16   20.70   37.30
   6   3 -16   39.60   36.20
   6   4 -16   -5.00   15.10
   6   4 -16    8.50   35.60
   6  -4 -15    9.20   32.40
   6  -3 -15   12.20   28.60
   6  -2 -15   27.70   25.80
   6   0 -15    3.90   26.70
   6   1 -15  -12.80   24.80
   6   1 -15   -4.80   20.10
   6   1 -15   32.60   47.40
   6   2 -15   17.90   25.80
   6   2 -15   -0.70    8.40
   6   2 -15   33.70   26.50
   6   3 -15    6.00   10.70
   6   3 -15   -3.80   24.50
   6   3 -15  -14.80   28.70
   6   4 -15   14.90   28.00
   6   4 -15   -7.60   13.10
   6   4 -15    3.50   34.30
   6  -5 -14    8.10   31.50
   6  -4 -14  -21.80   27.60
   6  -3 -14    1.30   24.80
   6  -2 -14   -5.60   21.30
   6  -1 -14   26.10   22.20
   6  -1 -14   12.50   20.70
   6  -1 -14   22.50   30.60
   6  -1 -14   32.90   15.20
   6   0 -14    1.70   18.30
   6   0 -14    6.00   20.10
   6   0 -14    6.80   19.80
   6   0 -14  -12.20   15.30
   6   1 -14    7.50   20.50
   6   1 -14    1.60   17.20
   6   1 -14    4.00   22.40
   6   2 -14   -6.60    9.00
   6   2 -14   -0.30   18.90
   6   3 -14   16.60   10.00
   6   3 -14   29.00   23.10
   6   3 -14   14.80   25.30
   6   4 -14  -28.00   26.10
   6   4 -14  -17.50   11.80
   6   5 -14    9.60   16.40
   6   5 -14   52.69   30.00
   6  -6 -13  188.18   37.60
  -6   5  13   22.70   30.60
   6  -5 -13    2.40   27.80
  -6   4  13  343.07   34.80
   6  -4 -13  375.46   35.80
  -6   3  13   43.40   21.80
   6  -3 -13   78.99   22.80
   6  -2 -13  487.15   38.60
   6  -2 -13  460.15   39.60
   6  -1 -13   17.20   19.70
   6  -1 -13   29.00   13.60
   6  -1 -13   11.50   18.00
   6  -1 -13   25.20   23.30
   6  -1 -13   16.60   16.80
   6   0 -13  687.33   45.70
   6   0 -13  715.23   42.20
   6   0 -13  772.22   41.60
   6   0 -13  685.63   50.29
   6   1 -13   38.90   14.40
   6   1 -13   28.90   23.10
   6   1 -13   37.00    7.70
   6   1 -13   33.80   16.10
   6   1 -13   21.40   18.10
   6   2 -13  492.75   36.40
   6   2 -13  467.85   29.30
   6   2 -13  439.26   24.60
   6   2 -13  499.55   38.30
   6   2 -13  458.55   54.19
   6   3 -13   18.10   11.00
   6   3 -13   31.40   25.90
   6   3 -13   38.80   19.30
   6   4 -13  345.87   34.20
   6   4 -13  319.57   25.20
   6   5 -13    6.40   28.20
   6   5 -13  -18.50   16.00
   6   6 -13  130.39   39.00
   6   6 -13  147.39   23.30
   6  -7 -12   45.80   37.70
  -6   6  12   32.50   28.30
   6  -6 -12   17.50   28.40
  -6   5  12  149.09   29.90
   6  -5 -12  141.39   31.10
  -6   4  12   -3.50   25.60
   6  -4 -12    7.70   19.70
  -6   3  12  500.65   38.00
   6  -3 -12  402.86   38.40
   6  -3 -12  501.35   37.60
   6  -2 -12    5.00   10.10
  -6   1  12  405.06   31.40
   6  -1 -12  419.56   33.20
   6  -1 -12  492.45   28.20
   6  -1 -12  405.46   29.30
   6  -1 -12  424.06   32.10
   6   0 -12    4.30   13.00
   6   0 -12    3.30   19.80
   6   0 -12   14.20   12.10
   6   0 -12    9.90   14.10
   6   1 -12  399.26   29.60
   6   1 -12  411.56   27.20
   6   2 -12   -1.70   16.00
   6   2 -12    7.50   10.10
   6   2 -12    4.10   16.60
   6   2 -12    3.80   15.80
   6   2 -12   11.60    7.50
   6   2 -12  -14.40   22.40
   6   3 -12  474.35   26.40
   6   3 -12  501.85   36.90
   6   3 -12  431.96   39.80
   6   4 -12   -6.70   29.60
   6   5 -12  122.09   28.30
   6   5 -12  149.69   17.30
   6   6 -12   34.70   30.80
   6   6 -12   24.50   17.30
  -6   7  11    3.40   33.20
   6  -7 -11   22.10   36.90
  -6   6  11   26.20   28.00
   6  -6 -11   36.80   25.90
  -6   5  11  -31.00   31.00
  -6   5  11   10.40   22.60
   6  -5 -11  -11.50   20.80
  -6   4  11    0.90   18.70
  -6   4  11   32.20   23.30
  -6   4  11   15.50   12.60
   6  -4 -11   -5.60   17.20
   6  -4 -11    2.30   20.90
  -6   3  11   75.59    9.50
  -6   3  11   57.99   17.30
   6  -3 -11   36.40   17.40
   6  -3 -11   62.99   19.20
  -6   2  11   -8.00   13.50
   6  -2 -11   -7.10    9.50
   6  -2 -11   12.80   13.40
   6  -2 -11  -14.60   13.80
   6  -2 -11   11.80    8.80
  -6   1  11    6.20   12.20
   6  -1 -11   14.90    9.80
   6  -1 -11    6.10   12.70
   6  -1 -11   28.50   14.10
  -6   0  11  104.29   14.60
   6   0 -11   71.99   19.50
   6   0 -11   83.19   13.60
   6   0 -11   82.19   13.50
   6   0 -11   82.29   16.20
   6   1 -11   29.80   14.40
   6   1 -11   10.00   12.00
   6   1 -11   43.80   16.70
   6   1 -11   17.10   10.20
   6   1 -11   27.20    6.70
   6   2 -11   -5.30   13.70
   6   2 -11    1.60   13.00
   6   2 -11   -3.70    6.40
   6   2 -11    2.20   16.30
   6   2 -11   18.60    8.80
   6   3 -11   66.59    8.90
   6   3 -11   55.29   16.40
   6   3 -11   54.09   21.00
   6   3 -11   46.60    9.60
   6   4 -11   10.30   10.50
   6   4 -11    9.00   15.80
   6   5 -11    6.60   19.90
   6   5 -11   10.20   12.50
   6   6 -11   12.30   16.60
   6   6 -11   -1.30   24.30
   6   7 -11  -26.70   33.30
   6   7 -11  -10.00   21.50
   6  -8 -10   22.10   40.00
  -6   7  10   43.50   30.80
   6  -7 -10   55.09   30.80
  -6   6  10   12.90   23.60
   6  -6 -10   23.20   25.80
  -6   5  10   21.80   20.60
  -6   5  10  -13.70   25.60
   6  -5 -10   16.60   19.50
  -6   4  10  -12.60   15.40
  -6   4  10   -7.50   14.80
   6  -4 -10    8.10   17.10
   6  -4 -10   -8.20   15.80
  -6   3  10  104.89   11.00
  -6   3  10   75.59   16.00
   6  -3 -10   81.99    9.00
   6  -3 -10   88.89   17.80
   6  -3 -10  101.09   17.60
   6  -3 -10   53.99    8.70
  -6   2  10   -8.70   10.70
  -6   2  10   10.10    6.00
  -6   2  10    5.40    6.10
   6  -2 -10   -2.30   12.70
   6  -2 -10    4.50    7.60
   6  -2 -10    9.80   11.70
  -6   1  10   28.90   11.50
   6  -1 -10    9.10   11.00
   6  -1 -10   19.50    8.80
   6  -1 -10   12.20   12.10
  -6   0  10    5.50    9.50
   6   0 -10    9.60    9.40
   6   0 -10    6.00   11.50
   6   0 -10    3.90    9.30
   6   1 -10   19.10    8.60
   6   1 -10   19.80    6.00
   6   1 -10   -7.00   13.90
   6   1 -10   18.70   10.50
   6   1 -10   39.00   13.30
   6   2 -10   -9.10   11.60
   6   2 -10    5.20   11.70
   6   2 -10   -1.90    6.80
   6   2 -10    0.00    6.10
   6   2 -10    1.30   14.90
   6   3 -10   71.69    9.90
   6   3 -10   87.89    7.80
   6   3 -10   82.59   15.50
   6   3 -10   91.89    8.30
  -6  -4  10    8.50    7.80
   6   4 -10   -0.20   15.20
   6   4 -10   10.20    9.00
   6   5 -10   31.80   18.60
   6   5 -10   -8.20   10.90
   6   6 -10   33.80   24.90
   6   6 -10   23.80   15.30
   6   7 -10   58.29   36.00
   6   7 -10   14.40   31.70
  -6   8   9   88.09   37.00
   6  -8  -9   90.99   36.00
  -6   7   9   -8.40   26.50
   6  -7  -9   -1.90   25.70
  -6   6   9  188.58   31.40
   6  -6  -9  154.58   26.30
  -6   5   9    8.50   14.00
  -6   5   9   -5.50   24.10
  -6   5   9  -12.20   17.30
   6  -5  -9  -13.40   17.40
   6  -5  -9   -5.50   17.00
  -6   4   9  474.15   37.00
   6  -4  -9  403.56   31.90
  -6   3   9    3.10   13.00
  -6   3   9    1.00    7.80
  -6   3   9   31.70   15.30
  -6   3   9   12.80    7.30
   6  -3  -9   14.00    6.30
   6  -3  -9  -22.60   11.70
   6  -3  -9   -1.90   12.90
  -6   2   9  791.92   34.90
  -6   2   9  776.02   41.00
  -6   2   9  767.42   34.40
  -6   2   9  780.02   41.10
   6  -2  -9  800.72   35.90
   6  -2  -9  772.82   41.10
   6  -2  -9  725.33   39.40
  -6   1   9   20.40    4.50
  -6   1   9   12.20    9.60
  -6   1   9   19.50    4.80
   6  -1  -9   30.10   11.40
   6  -1  -9   19.70    9.80
   6  -1  -9   13.10    7.80
  -6   0   9  659.33   33.70
   6   0  -9  643.74   30.50
   6   0  -9  676.63   36.10
   6   0  -9  679.73   33.40
  -6  -1   9   18.10    7.90
   6   1  -9   28.50   10.30
   6   1  -9   21.70    6.00
   6   1  -9   28.80    7.50
   6   1  -9   17.20   10.70
   6   1  -9  -10.20   10.40
  -6  -2   9  749.53   32.60
   6   2  -9  817.72   35.60
   6   2  -9  736.93   34.30
   6   2  -9  791.02   40.60
  -6  -3   9   -9.50    5.30
   6   3  -9   10.00    5.00
   6   3  -9    6.50    6.90
   6   3  -9    4.70    4.30
   6   3  -9   34.50   13.00
   6   4  -9  378.46   27.90
  -6  -5   9   -4.50   10.40
   6   5  -9   12.70   16.10
   6   5  -9   18.20   22.90
   6   5  -9   -2.90   10.80
  -6  -6   9  156.68   27.70
   6   6  -9  173.48   25.70
  -6  -7   9   13.60   30.90
   6   7  -9  -36.20   27.40
   6   7  -9    2.60   18.40
  -6  -8   9   70.59   41.80
   6   8  -9   98.79   26.90
   6   8  -9   79.69   37.30
  -6   8   8   30.80   33.70
  -6   7   8  545.25   49.50
   6  -7  -8  648.94   50.49
  -6   6   8   62.69   21.20
  -6   6   8   60.79   25.50
   6  -6  -8  101.99   22.00
  -6   5   8 1247.98   61.19
   6  -5  -8 1203.48   61.19
   6  -5  -8 1165.38   60.59
  -6   4   8  200.98   18.00
  -6   4   8  186.98   19.60
   6  -4  -8  144.99   18.50
  -6   3   8 2188.18   96.59
  -6   3   8 2312.67   91.99
  -6   3   8 2252.77   96.79
   6  -3  -8 2122.99   95.49
   6  -3  -8 2110.99   90.19
  -6   2   8  336.67   25.00
  -6   2   8  283.37   16.80
  -6   2   8  285.97   22.30
  -6   2   8  285.77   16.10
  -6   2   8  276.57   17.40
   6  -2  -8  284.17   17.10
   6  -2  -8  289.47   21.30
   6  -2  -8  270.07   22.00
  -6   1   8 2923.81  123.19
  -6   1   8 2975.80  120.79
  -6   1   8 3117.09  124.99
  -6   1   8 2986.90  120.49
   6  -1  -8 2849.01  123.49
   6  -1  -8 2985.70  125.09
  -6   0   8  484.55   22.00
  -6   0   8  501.25   26.40
  -6   0   8  507.15   21.60
  -6   0   8  477.45   26.90
   6   0  -8  479.55   23.60
   6   0  -8  494.75   27.60
   6   0  -8  482.35   25.10
   6   0  -8  507.65   26.20
  -6  -1   8 2998.50  122.49
  -6  -1   8 2985.50  119.69
  -6  -1   8 2877.81  124.49
   6   1  -8 2958.60  121.49
   6   1  -8 2979.80  121.29
   6   1  -8 3079.49  124.49
   6   1  -8 2903.81  124.69
   6   1  -8 2883.61  125.49
  -6  -2   8  282.87   15.20
  -6  -2   8  302.97   22.40
   6   2  -8  263.47   21.50
   6   2  -8  306.97   16.90
   6   2  -8  289.47   15.60
  -6  -3   8 2234.28   90.69
   6   3  -8 2169.88   95.79
   6   3  -8 2108.79   88.49
   6   3  -8 2211.48   88.79
   6   3  -8 2242.88   92.29
   6   4  -8  202.48   17.00
   6   4  -8  151.98   18.40
  -6  -5   8 1207.28   60.59
   6   5  -8 1120.69   58.99
   6   5  -8 1208.28   55.29
   6   5  -8 1141.29   62.09
  -6  -6   8   89.59   23.30
   6   6  -8   99.19   16.90
   6   6  -8  100.79   23.20
  -6  -7   8  547.95   53.29
   6   7  -8  550.24   40.40
   6   7  -8  633.64   49.99
  -6  -8   8   44.60   37.80
   6   8  -8   10.80   27.40
   6   8  -8   56.29   31.70
  -6   9   7    6.40   45.30
  -6   8   7   65.69   30.10
   6  -8  -7   34.60   31.70
  -6   7   7    3.20   23.40
  -6   6   7  268.57   30.10
  -6   6   7  310.27   30.20
   6  -6  -7  268.17   27.50
   6  -6  -7  279.77   27.70
  -6   5   7  -15.70   16.20
  -6   5   7   27.30   15.70
   6  -5  -7   19.30   14.60
  -6   4   7  415.46   29.60
  -6   4   7  459.45   30.30
   6  -4  -7  411.06   27.80
  -6   3   7  161.68   17.10
  -6   3   7  175.68   11.40
  -6   3   7  137.89   15.40
  -6   3   7  181.38   13.90
   6  -3  -7  175.28   17.40
   6  -3  -7  180.88   12.00
  -6   2   7  614.74   30.60
  -6   2   7  588.44   27.20
  -6   2   7  505.25   30.60
  -6   2   7  582.94   26.40
  -6   2   7  569.04   27.00
   6  -2  -7  518.95   29.90
   6  -2  -7  561.14   29.70
   6  -2  -7  586.74   26.90
  -6   1   7  110.29    8.50
  -6   1   7  111.89   10.40
  -6   1   7  106.39   11.40
  -6   1   7   87.29   12.20
  -6   1   7  101.49    8.50
   6  -1  -7  101.09   10.60
   6  -1  -7   99.59   10.80
   6  -1  -7   95.19   12.00
  -6   0   7 1215.08   56.09
  -6   0   7 1241.38   55.69
  -6   0   7 1294.07   54.09
   6   0  -7 1341.77   56.09
   6   0  -7 1298.77   57.39
   6   0  -7 1312.97   55.09
   6   0  -7 1226.48   54.19
  -6  -1   7  100.79    8.60
  -6  -1   7  110.99   12.80
  -6  -1   7  113.49   10.90
   6   1  -7   94.79   11.60
   6   1  -7   87.99   10.80
   6   1  -7  116.19    9.90
   6   1  -7  117.29    9.60
   6   1  -7  129.39   14.20
  -6  -2   7  523.95   31.30
  -6  -2   7  568.34   25.80
  -6  -2   7  538.75   25.60
   6   2  -7  596.64   31.90
   6   2  -7  571.04   26.80
   6   2  -7  593.74   30.80
   6   2  -7  530.85   24.80
  -6  -3   7  138.39   15.90
   6   3  -7  165.28   13.50
   6   3  -7  138.49   15.00
   6   3  -7  161.08   16.40
   6   4  -7  376.26   30.00
   6   4  -7  448.76   25.20
   6   4  -7  460.65   28.80
  -6  -5   7   34.80   15.80
  -6  -5   7    0.30   10.80
   6   5  -7   32.90   11.20
   6   5  -7   26.50   14.10
  -6  -6   7  261.47   27.40
  -6  -6   7  194.48   19.40
   6   6  -7  324.47   32.60
   6   6  -7  186.88   27.30
   6   6  -7  279.97   25.40
  -6  -7   7   54.19   26.70
   6   7  -7   20.10   23.80
   6   7  -7    4.80   17.40
   6   8  -7   55.69   24.20
   6   8  -7   83.99   30.00
   6   9  -7  -57.99   28.80
   6   9  -7   65.09   41.70
  -6   9   6   21.50   37.60
   6  -9  -6   -4.40   38.30
  -6   8   6    8.00   28.10
   6  -8  -6   25.00   29.40
  -6   7   6   18.00   21.30
   6  -7  -6   20.30   21.70
  -6   6   6  -12.40   15.40
  -6   6   6   12.20   20.70
   6  -6  -6   16.80   17.90
   6  -6  -6   25.30   17.90
  -6   5   6   -4.10   15.20
  -6   5   6   -7.80    9.70
  -6   5   6   75.79   15.80
   6  -5  -6   -5.20   12.70
   6  -5  -6   63.09   15.10
  -6   4   6  153.08   16.50
  -6   4   6  168.08   18.60
   6  -4  -6  162.78   16.50
   6  -4  -6  107.89   13.90
  -6   3   6   10.50    6.90
  -6   3   6   -0.10    4.40
  -6   3   6    3.30    5.50
  -6   3   6   15.30   11.00
  -6   3   6   -7.50    7.90
   6  -3  -6   -1.60    8.10
   6  -3  -6   20.90    9.70
   6  -3  -6   -1.20    4.90
  -6   2   6  389.06   20.30
  -6   2   6  378.46   24.30
  -6   2   6  352.96   19.10
  -6   2   6  387.26   19.10
  -6   2   6  375.86   22.90
   6  -2  -6  345.67   23.10
   6  -2  -6  413.16   19.60
   6  -2  -6  401.26   22.40
  -6   1   6   89.69    7.80
  -6   1   6   91.39    8.90
  -6   1   6   71.79    9.10
  -6   1   6   79.49    7.40
  -6   1   6   99.69   11.40
   6  -1  -6   85.09   10.40
   6  -1  -6   87.99    9.20
   6  -1  -6   81.29    9.30
  -6   0   6  255.07   16.40
  -6   0   6  237.08   15.70
  -6   0   6  264.27   13.80
   6   0  -6  248.28   16.70
   6   0  -6  255.27   15.20
   6   0  -6  270.47   14.40
  -6  -1   6   76.19    6.90
  -6  -1   6   98.79   11.00
  -6  -1   6   79.79    7.80
   6   1  -6   94.99    7.90
   6   1  -6   83.39    8.00
   6   1  -6   73.19    9.80
   6   1  -6   83.29    9.90
   6   1  -6   77.39   11.20
  -6  -2   6  391.16   19.40
  -6  -2   6  371.06   23.30
  -6  -2   6  391.66   18.60
   6   2  -6  387.56   17.90
   6   2  -6  402.96   20.20
   6   2  -6  384.46   23.50
   6   2  -6  398.06   23.40
  -6  -3   6    3.50   10.60
  -6  -3   6    5.40    5.60
   6   3  -6    1.30    5.80
   6   3  -6    7.00    9.00
   6   3  -6    4.80   10.10
  -6  -4   6  124.69   16.80
   6   4  -6  119.69   11.50
   6   4  -6  140.69   16.10
   6   4  -6  146.89   15.80
  -6  -5   6  101.79   12.90
  -6  -5   6   81.99   16.70
   6   5  -6   71.79   11.40
   6   5  -6   93.09   16.80
  -6  -6   6   31.30   13.70
  -6  -6   6   28.70   18.30
   6   6  -6   22.20   18.50
   6   6  -6   24.00   17.00
  -6  -7   6    4.50   22.90
   6   7  -6   -0.10   20.40
   6   7  -6   23.50   16.60
  -6  -8   6   31.80   31.80
   6   8  -6   21.10   36.80
   6   8  -6   29.90   27.00
  -6  -9   6   -7.50   67.39
   6   9  -6  -21.90   35.90
  -6   9   5    6.70   62.39
   6  -9  -5  -16.50   35.50
  -6   8   5  187.28   29.90
   6  -8  -5  214.88   33.40
  -6   7   5   17.30   19.10
   6  -7  -5   13.60   18.50
   6  -7  -5   -2.50   20.70
   6  -6  -5  251.27   28.10
  -6   5   5   10.90   12.50
  -6   5   5   19.30   10.10
  -6   5   5   -8.50   12.90
   6  -5  -5   -3.40   11.30
   6  -5  -5    5.40   12.00
  -6   4   5  887.41   43.10
  -6   4   5  855.51   35.90
  -6   4   5  797.62   43.60
   6  -4  -5  956.70   44.00
   6  -4  -5  817.62   36.00
   6  -4  -5  812.52   41.50
  -6   3   5  280.67   20.70
  -6   3   5  296.37   20.40
  -6   3   5  279.97   15.00
   6  -3  -5  304.87   20.20
   6  -3  -5  304.87   15.80
   6  -3  -5  291.87   19.60
  -6   2   5 1875.41   76.59
  -6   2   5 1810.52   78.69
  -6   2   5 1872.21   77.29
  -6   2   5 1768.02   76.19
  -6   2   5 1887.31   79.59
   6  -2  -5 1847.42   77.89
   6  -2  -5 1818.32   78.89
   6  -2  -5 1853.51   76.59
  -6   1   5  229.58   15.40
  -6   1   5  245.38   13.60
  -6   1   5  241.28   17.30
  -6   1   5  212.38   13.80
   6  -1  -5  259.37   16.40
   6  -1  -5  244.78   14.80
   6  -1  -5  229.58   13.70
  -6   0   5  794.92   36.50
  -6   0   5  803.82   35.50
  -6   0   5  829.02   37.40
   6   0  -5  808.42   36.00
   6   0  -5  817.02   36.00
   6   0  -5  846.32   37.70
   6   0  -5  844.22   37.10
  -6  -1   5  207.68   12.80
  -6  -1   5  232.18   12.60
  -6  -1   5  222.28   15.00
   6   1  -5  235.08   16.80
   6   1  -5  207.98   11.80
   6   1  -5  236.38   15.40
   6   1  -5  214.28   12.90
   6   1  -5  196.78   15.40
  -6  -2   5 1897.61   75.39
  -6  -2   5 1835.72   76.69
  -6  -2   5 1753.12   79.29
   6   2  -5 1882.71   79.19
   6   2  -5 1771.62   78.79
   6   2  -5 1824.32   74.99
   6   2  -5 1925.61   77.39
  -6  -3   5  270.87   21.50
  -6  -3   5  266.17   16.70
   6   3  -5  284.17   21.10
   6   3  -5  323.27   17.90
   6   3  -5  281.37   20.40
  -6  -4   5  840.22   41.70
  -6  -4   5  724.73   41.90
  -6  -4   5  798.52   37.90
   6   4  -5  802.72   40.40
   6   4  -5  863.51   41.80
   6   4  -5  812.82   38.70
  -6  -5   5   20.30   14.00
[truncated: 576,278 more chars]
